# Supplementary material for: ﻿Revision of Immersaria and a new lecanorine genus in Lecideaceae (lichenised Ascomycota, Lecanoromycetes)
Source: MycoKeys. 2022 Feb 15;87:99–132. doi: 10.3897/mycokeys.87.72614 (PMC8863769; doi:10.3897/mycokeys.87.72614)
Supplement: XML Treatment for Immersaria [file mycokeys.87.72614-treatment1.xml]

<!DOCTYPE tp:taxon-treatment
  PUBLIC "-//TaxonX//DTD Taxonomic Treatment Publishing DTD v0 20100105//EN" "tax-treatment-NSO.dtd">
<tp:taxon-treatment xmlns:tp="http://www.plazi.org/taxpub"><tp:treatment-meta><kwd-group><label>Taxon classification</label><kwd>
              <named-content content-type="kingdom">Fungi</named-content>
            </kwd><kwd>
              <named-content content-type="order">Lecideales</named-content>
            </kwd><kwd>
              <named-content content-type="family">Lecideaceae</named-content>
            </kwd></kwd-group><mixed-citation publication-type="journal"><person-group><name><surname>Xie</surname><given-names>Cong-Miao</given-names></name><name><surname>Wang</surname><given-names>Li-Song</given-names></name><name><surname>Zhao</surname><given-names>Zun-Tian</given-names></name><name><surname>Zhang</surname><given-names>Yan-Yun</given-names></name><name><surname>Wang</surname><given-names>Xin-Yu</given-names></name><name><surname>Zhang</surname><given-names>Lu-Lu</given-names></name></person-group><article-title>﻿Revision of <italic><tp:taxon-name><tp:taxon-name-part taxon-name-part-type="genus" reg="Immersaria">Immersaria</tp:taxon-name-part></tp:taxon-name></italic> and a new lecanorine genus in <tp:taxon-name><tp:taxon-name-part taxon-name-part-type="family">Lecideaceae</tp:taxon-name-part></tp:taxon-name> (lichenised <tp:taxon-name><tp:taxon-name-part taxon-name-part-type="phylum">Ascomycota</tp:taxon-name-part></tp:taxon-name>, <tp:taxon-name><tp:taxon-name-part taxon-name-part-type="class">Lecanoromycetes</tp:taxon-name-part></tp:taxon-name>)</article-title><source>MycoKeys</source><day>15</day><month>02</month><year>2022</year><volume>87</volume><fpage>99</fpage><lpage>132</lpage><pub-id pub-id-type="doi">10.3897/mycokeys.87.72614</pub-id></mixed-citation></tp:treatment-meta><tp:nomenclature><label>﻿</label><tp:taxon-name>
            <object-id xmlns:xlink="http://www.w3.org/1999/xlink" content-type="arpha" xlink:type="simple">A91C4667-20CA-5935-A8E3-BDC76DEDE0E5</object-id>
            <tp:taxon-name-part taxon-name-part-type="genus" reg="Immersaria">Immersaria</tp:taxon-name-part>
          </tp:taxon-name><tp:taxon-authority>Rambold &amp; Pietschm., Bibliotheca Lichenologica 34: 239 (1989).</tp:taxon-authority></tp:nomenclature><tp:treatment-sec sec-type="type species" id="SECID0EJDAG"><title>Type species.</title><p><italic><tp:taxon-name><tp:taxon-name-part taxon-name-part-type="genus" reg="Immersaria">Immersaria</tp:taxon-name-part><tp:taxon-name-part taxon-name-part-type="species" reg="athroocarpa">athroocarpa</tp:taxon-name-part></tp:taxon-name></italic> (Ach.) Rambold &amp; Pietschm., in Rambold, Biblioth. Lichenol. 34: 240 (1989).</p></tp:treatment-sec><tp:treatment-sec sec-type="description" id="SECID0E1DAG"><title>Description.</title><p>Thallus crustose, yellow-brown, red-brown, orange-brown or brown, sometimes rust coloured, continuous; areolae irregular or tending to rectangular, with a glossy surface (<italic>atrobrunnea</italic>-type) caused by a layer of dead, colourless cells above the upper cortex, areolae sometimes aggregate with black prothallus and forming larger areolae; margin pruinose; prothallus distinct at the margin of thallus or absent. Upper cortex orange pigmented; epinecral layer colourless; algal layer continuous; medulla filled with grey granules. Apothecia lecideine, immersed, sometimes aggregate, round or irregular; disc black, flat, less concave, sometimes slightly raised, often poorly developed in section, pruinose or not; margin reduced. Exciple almost absent, sometimes developed, brown. Hymenium colourless; paraphyses simple, rarely branched, anastomosing or not; epihymenium brown, green or brown green, without plectenchyma; subhymenium colourless, sometimes pale brown; hypothecium pale brown to brown. Asci <italic><tp:taxon-name><tp:taxon-name-part taxon-name-part-type="genus" reg="Porpidia">Porpidia</tp:taxon-name-part></tp:taxon-name></italic>-type, cylindrical, eight-spored; ascospores ellipsoid, halonate, non-amyloid. Conidiomata present or not, immersed, linear or stellate, black, margin pruinose; conidia bacilliform.</p></tp:treatment-sec><tp:treatment-sec sec-type="chemistry" id="SECID0EJEAG"><title>Chemistry.</title><p>Thallus K–, C–. Medulla I+ violet. Confluentic acid, often accompanied with 2’-O-methylmicophyllinic acid, planaic acid or no substances detected by <abbrev xmlns:xlink="http://www.w3.org/1999/xlink" xlink:title="thin-layer chromatography" id="ABBRID0EPEAG" xlink:type="simple">TLC</abbrev>. The compound planaic acid is newly reported in this genus.</p></tp:treatment-sec><tp:treatment-sec sec-type="ecology" id="SECID0ETEAG"><title>Ecology and distribution.</title><p>In China, growing on bare rock, sandstone or granite, from elevations of 3800 to 4500 m in the alpine zone of west China and elevations of 1200 to 1900 m in the steppe of north China. Worldwide distribution.</p></tp:treatment-sec><tp:treatment-sec sec-type="notes" id="SECID0EYEAG"><title>Notes.</title><p>Species with lecanorine apothecia were previously included in <italic><tp:taxon-name><tp:taxon-name-part taxon-name-part-type="genus" reg="Immersaria">Immersaria</tp:taxon-name-part></tp:taxon-name></italic> (<xref ref-type="bibr" rid="B3">Calatayud and Rambold 1998</xref>; <xref ref-type="bibr" rid="B23">Valadbeigi et al. 2011</xref>), but the five-loci phylogenetic analysis excluded these species from <italic><tp:taxon-name><tp:taxon-name-part taxon-name-part-type="genus" reg="Immersaria">Immersaria.</tp:taxon-name-part></tp:taxon-name></italic> This exclusion entails a restricted concept of the genus. <italic><tp:taxon-name><tp:taxon-name-part taxon-name-part-type="genus" reg="Immersaria">Immersaria</tp:taxon-name-part></tp:taxon-name></italic> is now defined by its orange-brown, yellow-brown, sometimes rusty coloured thallus, the amyloid medulla, the glossy surface of areolae with a pruinose margin, the black immersed lecideine apothecia with a reduced proper margin, the brown epihymenium and the <italic><tp:taxon-name><tp:taxon-name-part taxon-name-part-type="genus" reg="Porpidia">Porpidia</tp:taxon-name-part></tp:taxon-name></italic>-type asci with eight halonate and non-amyloid ascospores. The members of this genus occur in alpine habitats.</p><p>Species of <italic><tp:taxon-name><tp:taxon-name-part taxon-name-part-type="genus" reg="Sporastatia">Sporastatia</tp:taxon-name-part></tp:taxon-name></italic> A. Massal. might be misidentified as members of <italic><tp:taxon-name><tp:taxon-name-part taxon-name-part-type="genus" reg="Immersaria">Immersaria</tp:taxon-name-part></tp:taxon-name></italic> because of field observations of their glossy areolae and the immersed lecideine apothecia. However, they are characterised by multi-spored asci and their yellow-brown thallus. Additionally, <italic><tp:taxon-name><tp:taxon-name-part taxon-name-part-type="genus" reg="Miriquidica">Miriquidica</tp:taxon-name-part></tp:taxon-name></italic> Hertel &amp; Rambold resembles <italic><tp:taxon-name><tp:taxon-name-part taxon-name-part-type="genus" reg="Immersaria">Immersaria</tp:taxon-name-part></tp:taxon-name></italic> by its glossy areolae and the lecideine apothecia, but differs in its black brown thallus, its <italic><tp:taxon-name><tp:taxon-name-part taxon-name-part-type="genus" reg="Lecanora">Lecanora</tp:taxon-name-part></tp:taxon-name></italic>-type asci with non-halonate ascospores and often containing miriquidic acid. The immersed apothecia of <italic><tp:taxon-name><tp:taxon-name-part taxon-name-part-type="genus" reg="Immersaria">Immersaria</tp:taxon-name-part></tp:taxon-name></italic> may resemble <italic><tp:taxon-name><tp:taxon-name-part taxon-name-part-type="genus" reg="Aspicilia">Aspicilia</tp:taxon-name-part></tp:taxon-name></italic> A. Massal. and <italic><tp:taxon-name><tp:taxon-name-part taxon-name-part-type="genus" reg="Acarospora">Acarospora</tp:taxon-name-part></tp:taxon-name></italic> A. Massal., but <italic><tp:taxon-name><tp:taxon-name-part taxon-name-part-type="genus" reg="Aspicilia">Aspicilia</tp:taxon-name-part></tp:taxon-name></italic> has a white or grey thallus, the <italic><tp:taxon-name><tp:taxon-name-part taxon-name-part-type="genus" reg="Aspicilia">Aspicilia</tp:taxon-name-part></tp:taxon-name></italic>-type asci with non-halonate ascospores; <italic><tp:taxon-name><tp:taxon-name-part taxon-name-part-type="genus" reg="Acarospora">Acarospora</tp:taxon-name-part></tp:taxon-name></italic> has multi-spored asci.</p><p>Although four known species, <italic><tp:taxon-name><tp:taxon-name-part taxon-name-part-type="genus" reg="Immersaria">Immersaria</tp:taxon-name-part><tp:taxon-name-part taxon-name-part-type="species" reg="carbonoidea">carbonoidea</tp:taxon-name-part></tp:taxon-name></italic> (J.W. Thomson) Esnault &amp; Cl. Roux, <italic><tp:taxon-name><tp:taxon-name-part taxon-name-part-type="genus" reg="Immersaria">I.</tp:taxon-name-part><tp:taxon-name-part taxon-name-part-type="species" reg="fuliginosa">fuliginosa</tp:taxon-name-part></tp:taxon-name></italic> Fryday, <italic><tp:taxon-name><tp:taxon-name-part taxon-name-part-type="genus" reg="Immersaria">I.</tp:taxon-name-part><tp:taxon-name-part taxon-name-part-type="species" reg="olivacea">olivacea</tp:taxon-name-part></tp:taxon-name></italic> Calat. &amp; Rambold and <italic><tp:taxon-name><tp:taxon-name-part taxon-name-part-type="genus" reg="Immersaria">I.</tp:taxon-name-part><tp:taxon-name-part taxon-name-part-type="species" reg="usbekica">usbekica</tp:taxon-name-part></tp:taxon-name></italic>, currently lack molecular data, they are temporarily left in <italic><tp:taxon-name><tp:taxon-name-part taxon-name-part-type="genus" reg="Immersaria">Immersaria</tp:taxon-name-part></tp:taxon-name></italic> due to their morphology which corresponds to that of <italic><tp:taxon-name><tp:taxon-name-part taxon-name-part-type="genus" reg="Immersaria">Immersaria.</tp:taxon-name-part></tp:taxon-name></italic> Our morphological comparisons were based on high-resolution photographs of type materials and the original descriptions.</p></tp:treatment-sec><ref-list><ref id="B3"><mixed-citation xmlns:xlink="http://www.w3.org/1999/xlink" xlink:type="simple"><person-group><name name-style="western"><surname>Calatayud</surname><given-names>V</given-names></name><name name-style="western"><surname>Rambold</surname><given-names>G</given-names></name></person-group> (<year>1998</year>) <article-title>Two new species of the lichen genus <italic><tp:taxon-name><tp:taxon-name-part taxon-name-part-type="genus">Immersaria</tp:taxon-name-part></tp:taxon-name></italic> (<tp:taxon-name><tp:taxon-name-part taxon-name-part-type="family">Porpidiaceae</tp:taxon-name-part></tp:taxon-name>).</article-title><source>Lichenologist</source><volume>30</volume>: <fpage>231</fpage>–<lpage>244</lpage>. <ext-link xlink:href="10.1006/lich.1997.0133" ext-link-type="doi" xlink:type="simple">https://doi.org/10.1006/lich.1997.0133</ext-link></mixed-citation></ref><ref id="B23"><mixed-citation xmlns:xlink="http://www.w3.org/1999/xlink" xlink:type="simple"><person-group><name name-style="western"><surname>Valadbeigi</surname><given-names>T</given-names></name><name name-style="western"><surname>Sipman</surname><given-names>H</given-names></name><name name-style="western"><surname>Rambold</surname><given-names>G</given-names></name></person-group> (<year>2011</year>) <article-title>The genus <italic><tp:taxon-name><tp:taxon-name-part taxon-name-part-type="genus">Immersaria</tp:taxon-name-part></tp:taxon-name></italic> (<tp:taxon-name><tp:taxon-name-part taxon-name-part-type="family">Lecideaceae</tp:taxon-name-part></tp:taxon-name>) in Iran, including <italic><tp:taxon-name><tp:taxon-name-part taxon-name-part-type="genus">I.</tp:taxon-name-part><tp:taxon-name-part taxon-name-part-type="species">iranica</tp:taxon-name-part></tp:taxon-name></italic> sp. nov.</article-title><source>Lichenologist</source><volume>43</volume>(<issue>3</issue>): <fpage>203</fpage>–<lpage>208</lpage>. <ext-link xlink:href="10.1017/S0024282911000077" ext-link-type="doi" xlink:type="simple">https://doi.org/10.1017/S0024282911000077</ext-link></mixed-citation></ref></ref-list></tp:taxon-treatment>
