# Supplementary material for: ﻿Revision of Immersaria and a new lecanorine genus in Lecideaceae (lichenised Ascomycota, Lecanoromycetes)
Source: MycoKeys. 2022 Feb 15;87:99–132. doi: 10.3897/mycokeys.87.72614 (PMC8863769; doi:10.3897/mycokeys.87.72614)
Supplement: XML Treatment for Immersaria athroocarpa [file mycokeys.87.72614-treatment2.xml]

<!DOCTYPE tp:taxon-treatment
  PUBLIC "-//TaxonX//DTD Taxonomic Treatment Publishing DTD v0 20100105//EN" "tax-treatment-NSO.dtd">
<tp:taxon-treatment xmlns:tp="http://www.plazi.org/taxpub"><tp:treatment-meta><kwd-group><label>Taxon classification</label><kwd>
              <named-content content-type="kingdom">Fungi</named-content>
            </kwd><kwd>
              <named-content content-type="order">Lecideales</named-content>
            </kwd><kwd>
              <named-content content-type="family">Lecideaceae</named-content>
            </kwd></kwd-group><mixed-citation publication-type="journal"><person-group><name><surname>Xie</surname><given-names>Cong-Miao</given-names></name><name><surname>Wang</surname><given-names>Li-Song</given-names></name><name><surname>Zhao</surname><given-names>Zun-Tian</given-names></name><name><surname>Zhang</surname><given-names>Yan-Yun</given-names></name><name><surname>Wang</surname><given-names>Xin-Yu</given-names></name><name><surname>Zhang</surname><given-names>Lu-Lu</given-names></name></person-group><article-title>﻿Revision of <italic><tp:taxon-name><tp:taxon-name-part taxon-name-part-type="genus" reg="Immersaria">Immersaria</tp:taxon-name-part></tp:taxon-name></italic> and a new lecanorine genus in <tp:taxon-name><tp:taxon-name-part taxon-name-part-type="family">Lecideaceae</tp:taxon-name-part></tp:taxon-name> (lichenised <tp:taxon-name><tp:taxon-name-part taxon-name-part-type="phylum">Ascomycota</tp:taxon-name-part></tp:taxon-name>, <tp:taxon-name><tp:taxon-name-part taxon-name-part-type="class">Lecanoromycetes</tp:taxon-name-part></tp:taxon-name>)</article-title><source>MycoKeys</source><day>15</day><month>02</month><year>2022</year><volume>87</volume><fpage>99</fpage><lpage>132</lpage><pub-id pub-id-type="doi">10.3897/mycokeys.87.72614</pub-id></mixed-citation></tp:treatment-meta><tp:nomenclature><label>﻿</label><tp:taxon-name>
            <object-id xmlns:xlink="http://www.w3.org/1999/xlink" content-type="arpha" xlink:type="simple">06C131E8-6ACC-53BB-82B6-E0688F77E39F</object-id>
            <tp:taxon-name-part taxon-name-part-type="genus" reg="Immersaria">Immersaria</tp:taxon-name-part>
            <tp:taxon-name-part taxon-name-part-type="species" reg="athroocarpa">athroocarpa</tp:taxon-name-part>
          </tp:taxon-name><tp:taxon-authority>(Ach.) Rambold &amp; Pietschm., in Rambold, Biblioth. Lichenol. 34: 240 (1989).</tp:taxon-authority><xref ref-type="fig" rid="F4">Figure 4a–e</xref></tp:nomenclature><tp:treatment-sec sec-type="material" id="SECID0EWLAG"><title>Type.</title><p>Sweden [no locality, no date, no collector], H9508237 (H-Ach-lectotype!–designated in <xref ref-type="bibr" rid="B8">Hertel 1977</xref>). High-resolution photographs seen.</p></tp:treatment-sec><tp:treatment-sec sec-type="description" id="SECID0EAMAG"><title>Description.</title><p>Thallus areolate, yellow-brown, orange-brown, continuous; areolae 0.2–1.0 mm across, often convex, regular polygons, tends to be squamalose at the margin, epruinose; margin pruinose; prothallus black, not distinct, sometimes absent. Upper cortex ca. 32.0 μm thick, yellow-brown; epinecral layer ca. 7.0 μm thick; algal layer ca. 82.0 μm thick, cells 8.0–10.0 × 7.5 μm in diam., ellipsoid. Apothecia frequent, densely crowded, immersed, 0.3–1.3 mm in diam.; disc black, rare pruinose, flat, epruinose; margin reduced. Exciple sometimes developed, 25.0–30.0 μm wide, brown. Hymenium 100–115 μm thick, colourless; paraphyses 1.0–2.0 μm wide, branched, not anastomosing; epihymenium 20.0–25.0 μm thick, brown, rarely green; subhymenium ca. 90.0 μm thick, colourless; hypothecium pale brown to brown. Asci <italic><tp:taxon-name><tp:taxon-name-part taxon-name-part-type="genus" reg="Porpidia">Porpidia</tp:taxon-name-part></tp:taxon-name></italic>-type, cylindrical, eight-spored; ascospores 17.5–20.0 × 10.0 μm, ellipsoid, halonate. Conidiomata immersed, stellate, black, margin pruinose; conidia 7.5–10.0 × 1.0 μm in diam., bacilliform.</p></tp:treatment-sec><tp:treatment-sec sec-type="chemistry" id="SECID0ENMAG"><title>Chemistry.</title><p>Thallus K–, C–. Medulla I+ violet. Chemotype Ⅰ: Confluentic acid. Chemotype Ⅱ: Unknown substance.</p></tp:treatment-sec><tp:treatment-sec sec-type="ecology" id="SECID0ESMAG"><title>Ecology and distribution.</title><p>In China, growing on granite in arid and semi-arid steppe habitats at elevations of 1200–1950 m. Worldwide distribution. This species is known from Inner Mongolia and Mt. Changbai (<xref ref-type="bibr" rid="B7">Hertel and Zhao 1982</xref>) in China.</p></tp:treatment-sec><tp:treatment-sec sec-type="notes" id="SECID0E3MAG"><title>Notes.</title><p>The lectotype grows on siliceous rock and contains several intact apothecia. The materials from Inner Mongolia are identical with the lectotype, based on comparisons with high-resolution photographs and the description given by <xref ref-type="bibr" rid="B8">Hertel (1977)</xref>. It is, therefore, treated as <italic><tp:taxon-name><tp:taxon-name-part taxon-name-part-type="genus" reg="Immersaria">Immersaria</tp:taxon-name-part><tp:taxon-name-part taxon-name-part-type="species" reg="athroocarpa">athroocarpa</tp:taxon-name-part></tp:taxon-name></italic> at present. Some Inner Mongolian materials contain an unknown substance, but form a well-supported clade with other materials. <italic><tp:taxon-name><tp:taxon-name-part taxon-name-part-type="genus" reg="Immersaria">Immersaria</tp:taxon-name-part><tp:taxon-name-part taxon-name-part-type="species" reg="athroocarpa">athroocarpa</tp:taxon-name-part></tp:taxon-name></italic> is characterised by the convex, yellow-brown areolae and the large sizes of ascospores. In this genus, only this species has ascospores up to 20.0 μm long.</p><fig id="F4" position="float" orientation="portrait"><object-id xmlns:xlink="http://www.w3.org/1999/xlink" content-type="doi" xlink:type="simple">10.3897/mycokeys.87.72614.figure4</object-id><object-id xmlns:xlink="http://www.w3.org/1999/xlink" content-type="arpha" xlink:type="simple">36E55CB0-F444-504F-ADF3-48B8AD77E648</object-id><label>Figure 4.</label><caption><p><italic><tp:taxon-name><tp:taxon-name-part taxon-name-part-type="genus" reg="Immersaria">Immersaria</tp:taxon-name-part><tp:taxon-name-part taxon-name-part-type="species" reg="athroocarpa">athroocarpa</tp:taxon-name-part></tp:taxon-name></italic> (<bold>a–e</bold> SDNU20190227): <bold>a–b</bold> thallus <bold>c</bold> apothecial anatomy <bold>d</bold> ascus <bold>e</bold> ascospores. <italic><tp:taxon-name><tp:taxon-name-part taxon-name-part-type="genus" reg="Immersaria">I.</tp:taxon-name-part><tp:taxon-name-part taxon-name-part-type="species" reg="aurantia">aurantia</tp:taxon-name-part></tp:taxon-name></italic> (<bold>f–j</bold><named-content xmlns:xlink="http://www.w3.org/1999/xlink" content-type="dwc:institutional_code" xlink:type="simple">KUN</named-content> XY19–1290): <bold>f–g</bold> thallus <bold>h</bold> apothecial anatomy <bold>i</bold> ascus <bold>j</bold> ascospores. Scale bars: 1 mm (<bold>a–b, f–g</bold>); 20 μm (<bold>c, h</bold>); 10 μm (<bold>d–e, i–j</bold>).</p></caption><graphic xmlns:xlink="http://www.w3.org/1999/xlink" xlink:href="mycokeys-87-099-g004.jpg" position="float" orientation="portrait" xlink:type="simple" id="oo_646457.jpg"><uri content-type="original_file" xlink:type="simple">https://binary.pensoft.net/fig/646457</uri></graphic></fig><p><italic><tp:taxon-name><tp:taxon-name-part taxon-name-part-type="genus" reg="Immersaria">Immersaria</tp:taxon-name-part><tp:taxon-name-part taxon-name-part-type="species" reg="usbekica">usbekica</tp:taxon-name-part></tp:taxon-name></italic> is similar to <italic><tp:taxon-name><tp:taxon-name-part taxon-name-part-type="genus" reg="Immersaria">I.</tp:taxon-name-part><tp:taxon-name-part taxon-name-part-type="species" reg="athroocarpa">athroocarpa</tp:taxon-name-part></tp:taxon-name></italic> in its brown thallus and dense apothecia, but differs in its flat areolae, the brown epihymenium and the presence of confluentic acid and gyrophoric acid. By comparison with high-resolution photographs and the original descriptions (<xref ref-type="bibr" rid="B8">Hertel 1977</xref>) of <italic><tp:taxon-name><tp:taxon-name-part taxon-name-part-type="genus" reg="Immersaria">Immersaria</tp:taxon-name-part><tp:taxon-name-part taxon-name-part-type="species" reg="usbekica">usbekica</tp:taxon-name-part></tp:taxon-name></italic>, we discovered that previous reports of this species from China (<xref ref-type="bibr" rid="B26">Zhang et al. 2015</xref>) were due to misidentification. It is known from Algeria, Iran, Spain, and the USSR (<xref ref-type="bibr" rid="B1">Barbero et al. 1990</xref>).</p></tp:treatment-sec><tp:treatment-sec sec-type="material" id="SECID0ENRAG"><title>Specimens examined (<named-content xmlns:xlink="http://www.w3.org/1999/xlink" content-type="dwc:institutional_code" xlink:type="simple">SDNU</named-content>).</title><p>China. Inner Mongolia: Chifeng City, Balin Youqi, Hongshilazi, 1403.2 m elev., <named-content xmlns:xlink="http://www.w3.org/1999/xlink" content-type="dwc:verbatimCoordinates" xlink:type="simple"><named-content content-type="geo-json" specific-use="{&#34;type&#34;:&#34;Point&#34;,&#34;coordinates&#34;:[118.733333,44.216667]}" id="NCID0E3RAG" xlink:type="simple">44°13'N, 118°44'E</named-content></named-content>, on rock, 2019, Ling Hu et al. SDNU20190035; Rongshen, Wangfengou, 1217.4 m elev., <named-content xmlns:xlink="http://www.w3.org/1999/xlink" content-type="dwc:verbatimCoordinates" xlink:type="simple"><named-content content-type="geo-json" specific-use="{&#34;type&#34;:&#34;Point&#34;,&#34;coordinates&#34;:[118.366667,44.266667]}" id="NCID0EESAG" xlink:type="simple">44°16'N, 118°22'E</named-content></named-content>, Ling Hu et al. SDNU20190140, SDNU20190143; Erlinba, 1915.2 m elev., <named-content xmlns:xlink="http://www.w3.org/1999/xlink" content-type="dwc:verbatimCoordinates" xlink:type="simple"><named-content content-type="geo-json" specific-use="{&#34;type&#34;:&#34;Point&#34;,&#34;coordinates&#34;:[118.683333,44.433333]}" id="NCID0EMSAG" xlink:type="simple">44°26'N, 118°41'E</named-content></named-content>, Ling Hu et al. SDNU20190227.</p></tp:treatment-sec><ref-list><ref id="B8"><mixed-citation xmlns:xlink="http://www.w3.org/1999/xlink" xlink:type="simple"><person-group><name name-style="western"><surname>Hertel</surname><given-names>H</given-names></name></person-group> (<year>1977</year>) <article-title>Gesteinsbewohnende Arten der Sammelgattung <italic><tp:taxon-name><tp:taxon-name-part taxon-name-part-type="genus">Lecidea</tp:taxon-name-part></tp:taxon-name></italic> (Lichenes) aus Zentral-, Ost- und Sudasien.</article-title><source>Khumbu Himal, Ergebnisse des Forschungsunternehmens Nepal Himalaya</source><volume>6</volume>: <fpage>145</fpage>–<lpage>458</lpage>.</mixed-citation></ref><ref id="B7"><mixed-citation xmlns:xlink="http://www.w3.org/1999/xlink" xlink:type="simple"><person-group><name name-style="western"><surname>Hertel</surname><given-names>H</given-names></name><name name-style="western"><surname>Zhao</surname><given-names>CF</given-names></name></person-group> (<year>1982</year>) <article-title>Lichens from Changbai Shan-some additions to the lichen flora of northeast China.</article-title><source>Lichenologist</source><volume>14</volume>: <fpage>139</fpage>–<lpage>152</lpage>. <ext-link xlink:href="10.1017/S0024282982000280" ext-link-type="doi" xlink:type="simple">https://doi.org/10.1017/S0024282982000280</ext-link></mixed-citation></ref><ref id="B26"><mixed-citation xmlns:xlink="http://www.w3.org/1999/xlink" xlink:type="simple"><person-group><name name-style="western"><surname>Zhang</surname><given-names>LL</given-names></name><name name-style="western"><surname>Hu</surname><given-names>L</given-names></name><name name-style="western"><surname>Zhao</surname><given-names>XX</given-names></name><name name-style="western"><surname>Zhao</surname><given-names>ZT</given-names></name></person-group> (<year>2015</year>) <article-title>New records of <italic><tp:taxon-name><tp:taxon-name-part taxon-name-part-type="genus">Clauzadea</tp:taxon-name-part></tp:taxon-name></italic> and <italic><tp:taxon-name><tp:taxon-name-part taxon-name-part-type="genus">Immersaria</tp:taxon-name-part></tp:taxon-name></italic> from China.</article-title><source>Mycotaxon, Ithaca NY,</source><volume>130</volume>(<issue>3</issue>): <fpage>899</fpage>–<lpage>905</lpage>. <ext-link xlink:href="10.5248/130.899" ext-link-type="doi" xlink:type="simple">https://doi.org/10.5248/130.899</ext-link></mixed-citation></ref><ref id="B1"><mixed-citation xmlns:xlink="http://www.w3.org/1999/xlink" xlink:type="simple"><person-group><name name-style="western"><surname>Barbero</surname><given-names>M</given-names></name><name name-style="western"><surname>Navarro-Rosinés</surname><given-names>P</given-names></name><name name-style="western"><surname>Roux</surname><given-names>C</given-names></name></person-group> (<year>1990</year>) <article-title><italic><tp:taxon-name><tp:taxon-name-part taxon-name-part-type="genus">Immersaria</tp:taxon-name-part><tp:taxon-name-part taxon-name-part-type="species">usbekica</tp:taxon-name-part></tp:taxon-name></italic> (Hertel) Barbero, Nav.-Ros. et Roux comb. nov.[= <italic><tp:taxon-name><tp:taxon-name-part taxon-name-part-type="genus">Amygdalaria</tp:taxon-name-part><tp:taxon-name-part taxon-name-part-type="species">tellensis</tp:taxon-name-part></tp:taxon-name></italic> Esnault et Roux] nove trovita en Europo.</article-title><source>Bulletin de la Société Linéenne de Provence</source><volume>41</volume>: <fpage>139</fpage>–<lpage>142</lpage>.</mixed-citation></ref></ref-list></tp:taxon-treatment>
