# Supplementary material for: ﻿Revision of Immersaria and a new lecanorine genus in Lecideaceae (lichenised Ascomycota, Lecanoromycetes)
Source: MycoKeys. 2022 Feb 15;87:99–132. doi: 10.3897/mycokeys.87.72614 (PMC8863769; doi:10.3897/mycokeys.87.72614)
Supplement: XML Treatment for Immersaria aurantia [file mycokeys.87.72614-treatment3.xml]

<!DOCTYPE tp:taxon-treatment
  PUBLIC "-//TaxonX//DTD Taxonomic Treatment Publishing DTD v0 20100105//EN" "tax-treatment-NSO.dtd">
<tp:taxon-treatment xmlns:tp="http://www.plazi.org/taxpub"><tp:treatment-meta><kwd-group><label>Taxon classification</label><kwd>
              <named-content content-type="kingdom">Fungi</named-content>
            </kwd><kwd>
              <named-content content-type="order">Lecideales</named-content>
            </kwd><kwd>
              <named-content content-type="family">Lecideaceae</named-content>
            </kwd></kwd-group><mixed-citation publication-type="journal"><person-group><name><surname>Xie</surname><given-names>Cong-Miao</given-names></name><name><surname>Wang</surname><given-names>Li-Song</given-names></name><name><surname>Zhao</surname><given-names>Zun-Tian</given-names></name><name><surname>Zhang</surname><given-names>Yan-Yun</given-names></name><name><surname>Wang</surname><given-names>Xin-Yu</given-names></name><name><surname>Zhang</surname><given-names>Lu-Lu</given-names></name></person-group><article-title>﻿Revision of <italic><tp:taxon-name><tp:taxon-name-part taxon-name-part-type="genus" reg="Immersaria">Immersaria</tp:taxon-name-part></tp:taxon-name></italic> and a new lecanorine genus in <tp:taxon-name><tp:taxon-name-part taxon-name-part-type="family">Lecideaceae</tp:taxon-name-part></tp:taxon-name> (lichenised <tp:taxon-name><tp:taxon-name-part taxon-name-part-type="phylum">Ascomycota</tp:taxon-name-part></tp:taxon-name>, <tp:taxon-name><tp:taxon-name-part taxon-name-part-type="class">Lecanoromycetes</tp:taxon-name-part></tp:taxon-name>)</article-title><source>MycoKeys</source><day>15</day><month>02</month><year>2022</year><volume>87</volume><fpage>99</fpage><lpage>132</lpage><pub-id pub-id-type="doi">10.3897/mycokeys.87.72614</pub-id></mixed-citation></tp:treatment-meta><tp:nomenclature><label>﻿</label><tp:taxon-name>
            <object-id xmlns:xlink="http://www.w3.org/1999/xlink" content-type="arpha" xlink:type="simple">F7AAD70F-29DE-5969-A457-3442492653BC</object-id>
            <tp:taxon-name-part taxon-name-part-type="genus" reg="Immersaria">Immersaria</tp:taxon-name-part>
            <tp:taxon-name-part taxon-name-part-type="species" reg="aurantia">aurantia</tp:taxon-name-part>
            <object-id xmlns:xlink="http://www.w3.org/1999/xlink" content-type="mycobank" xlink:type="simple">839738</object-id>
          </tp:taxon-name><tp:taxon-authority>C.M. Xie &amp; Li S. Wang</tp:taxon-authority><tp:taxon-status xmlns:xlink="http://www.w3.org/1999/xlink" xlink:type="simple">sp. nov.</tp:taxon-status><xref ref-type="fig" rid="F4">Figure 4f–j</xref></tp:nomenclature><tp:treatment-sec sec-type="etymology" id="SECID0E6TAG"><title>Etymology.</title><p>The name “<tp:taxon-name><tp:taxon-name-part taxon-name-part-type="genus" reg="Immersaria"/><tp:taxon-name-part taxon-name-part-type="species" reg="aurantia">aurantia</tp:taxon-name-part></tp:taxon-name>” refers to the orange thallus.</p></tp:treatment-sec><tp:treatment-sec sec-type="material" id="SECID0EOUAG"><title>Type.</title><p>China. Tibet: Sajia Co., Mula Village, 4752 m elev., <named-content xmlns:xlink="http://www.w3.org/1999/xlink" content-type="dwc:verbatimCoordinates" xlink:type="simple"><named-content content-type="geo-json" specific-use="{&#34;type&#34;:&#34;Point&#34;,&#34;coordinates&#34;:[88.750000,28.666667]}" id="NCID0EXUAG" xlink:type="simple">28°40'N, 88°45'E</named-content></named-content>, on rock, 28 Jun 2019, Xin-Yu Wang et al. XY19–1814 (<named-content xmlns:xlink="http://www.w3.org/1999/xlink" content-type="dwc:institutional_code" xlink:type="simple">KUN</named-content>-holotype).</p></tp:treatment-sec><tp:treatment-sec sec-type="description" id="SECID0EBVAG"><title>Description.</title><p>Thallus areolate, orange, dark orange, pale orange to pale red-brown, continuous; areolae 0.7–1.3 mm across, flat, epruinose, irregular; margin thin pruinose; prothallus not seen. Upper cortex 25.0–45.0 μm thick, orange; epinecral layer (12.0–) 37.0–63.0 μm thick, uneven; algal layer 50.0–93.0 μm thick, cells 5.0–15.0 × 5.0–10.0 μm in diam., round to ellipsoid. Apothecia frequent, scattered, immersed or isolated from areolae, 0.3–1.3 mm in diam.; disc black, flat or concave, sometimes pruinose; margin reduced. Exciple sometimes developed, ca. 30.0 μm wide, brown. Hymenium 55.0–83.0 μm thick, colourless; paraphyses 2.0–3.0 μm wide, only branched and anastomosing at apex; epihymenium ca. 20.0 µm thick, green or green-brown; subhymenium colourless, not distinct or absent; hypothecium brown. Asci <italic><tp:taxon-name><tp:taxon-name-part taxon-name-part-type="genus" reg="Porpidia">Porpidia</tp:taxon-name-part></tp:taxon-name></italic>-type, cylindrical, eight-spored; ascospores 8.0–15.0 × 5.0–7.5 μm in diam., ellipsoid, halonate. Conidiomata rare, immersed, oblate, black, margin white; conidia 7.5 × 1.0 μm, bacilliform.</p></tp:treatment-sec><tp:treatment-sec sec-type="chemistry" id="SECID0EOVAG"><title>Chemistry.</title><p>Thallus K–, C–. Medulla I + violet. Chemotype Ⅰ: Confluentic acid, often accompanied with 2’-O-methylmicrophyllinic acid. Chemotype Ⅱ: Planaic acid. Chemotype Ⅲ: none (rare).</p></tp:treatment-sec><tp:treatment-sec sec-type="ecology" id="SECID0ETVAG"><title>Ecology and distribution.</title><p>In China, growing on rock at elevations of 3900–4300 m in the alpine zone. This species is known from Qinghai, Sichuan Province and Tibet of China.</p></tp:treatment-sec><tp:treatment-sec sec-type="notes" id="SECID0EYVAG"><title>Notes.</title><p><italic><tp:taxon-name><tp:taxon-name-part taxon-name-part-type="genus" reg="Immersaria">Immersaria</tp:taxon-name-part><tp:taxon-name-part taxon-name-part-type="species" reg="aurantia">aurantia</tp:taxon-name-part></tp:taxon-name></italic> is characterised by its distinct orange, irregular areolae and the mostly green epihymenium. <italic><tp:taxon-name><tp:taxon-name-part taxon-name-part-type="genus" reg="Immersaria">Immersaria</tp:taxon-name-part><tp:taxon-name-part taxon-name-part-type="species" reg="athroocarpa">athroocarpa</tp:taxon-name-part></tp:taxon-name></italic> and <italic><tp:taxon-name><tp:taxon-name-part taxon-name-part-type="genus" reg="Immersaria">I.</tp:taxon-name-part><tp:taxon-name-part taxon-name-part-type="species" reg="venusta">venusta</tp:taxon-name-part></tp:taxon-name></italic> are similar to <italic><tp:taxon-name><tp:taxon-name-part taxon-name-part-type="genus" reg="Immersaria">I.</tp:taxon-name-part><tp:taxon-name-part taxon-name-part-type="species" reg="aurantia">aurantia</tp:taxon-name-part></tp:taxon-name></italic>, but <italic><tp:taxon-name><tp:taxon-name-part taxon-name-part-type="genus" reg="Immersaria">I.</tp:taxon-name-part><tp:taxon-name-part taxon-name-part-type="species" reg="athroocarpa">athroocarpa</tp:taxon-name-part></tp:taxon-name></italic> differs in the convex, regularly polygonal areolae and the more crowded apothecia; <italic><tp:taxon-name><tp:taxon-name-part taxon-name-part-type="genus" reg="Immersaria">I.</tp:taxon-name-part><tp:taxon-name-part taxon-name-part-type="species" reg="venusta">venusta</tp:taxon-name-part></tp:taxon-name></italic> differs in having yellow-brown, often rusty, cracked areolae and flat apothecia. Additionally, confluentic acid and planiaic acid do not appear simultaneously in <italic><tp:taxon-name><tp:taxon-name-part taxon-name-part-type="genus" reg="Immersaria">Immersaria</tp:taxon-name-part><tp:taxon-name-part taxon-name-part-type="species" reg="aurantia">aurantia</tp:taxon-name-part></tp:taxon-name></italic>, whereas <italic><tp:taxon-name><tp:taxon-name-part taxon-name-part-type="genus" reg="Immersaria">I.</tp:taxon-name-part><tp:taxon-name-part taxon-name-part-type="species" reg="venusta">venusta</tp:taxon-name-part></tp:taxon-name></italic> always contains both compounds.</p></tp:treatment-sec><tp:treatment-sec sec-type="material" id="SECID0EWYAG"><title>Specimens examined (<named-content xmlns:xlink="http://www.w3.org/1999/xlink" content-type="dwc:institutional_code" xlink:type="simple">KUN</named-content>).</title><p>China. Qinghai Province: Banma Co., 3933 m elev., <named-content xmlns:xlink="http://www.w3.org/1999/xlink" content-type="dwc:verbatimCoordinates" xlink:type="simple"><named-content content-type="geo-json" specific-use="{&#34;type&#34;:&#34;Point&#34;,&#34;coordinates&#34;:[100.800000,32.666667]}" id="NCID0EFZAG" xlink:type="simple">32°40'N, 100°48'E</named-content></named-content>, on rock, 2020, Li-Song Wang et al. 20–66886, 3932 m elev., Li-Song Wang et al. 20–66897; Jiuzhi Co., Baiyu Village, 4285 m elev., <named-content xmlns:xlink="http://www.w3.org/1999/xlink" content-type="dwc:verbatimCoordinates" xlink:type="simple"><named-content content-type="geo-json" specific-use="{&#34;type&#34;:&#34;Point&#34;,&#34;coordinates&#34;:[100.966667,33.233333]}" id="NCID0ENZAG" xlink:type="simple">33°14'N, 100°58'E</named-content></named-content>, Li-Song Wang et al. 20–67809. Sichuan Province: Rangtang Co., Mt. Haizi, 4223 m elev., <named-content xmlns:xlink="http://www.w3.org/1999/xlink" content-type="dwc:verbatimCoordinates" xlink:type="simple"><named-content content-type="geo-json" specific-use="{&#34;type&#34;:&#34;Point&#34;,&#34;coordinates&#34;:[101.416667,32.333333]}" id="NCID0EVZAG" xlink:type="simple">32°20'N, 101°25'E</named-content></named-content>, on rock, 2020, Li-Song Wang et al. 20–66701, 4229 m elev., Li-Song Wang et al. 20–66693, 4217 m elev., Li-Song Wang et al. 20–66680, 4221 m elev., Li-Song Wang et al. 20–66692. Tibet: Changdu City, Mangkang Co., Luoni Village, 4145 m elev., <named-content xmlns:xlink="http://www.w3.org/1999/xlink" content-type="dwc:verbatimCoordinates" xlink:type="simple"><named-content content-type="geo-json" specific-use="{&#34;type&#34;:&#34;Point&#34;,&#34;coordinates&#34;:[98.550000,29.933333]}" id="NCID0E4ZAG" xlink:type="simple">29°56'N, 98°33'E</named-content></named-content>, on rock, 2020, Li-Song Wang et al. 20–69091, 4138 m elev., Li-Song Wang et al. 20–69091, 20–69094; Gatuo Town, <named-content xmlns:xlink="http://www.w3.org/1999/xlink" content-type="dwc:verbatimCoordinates" xlink:type="simple"><named-content content-type="geo-json" specific-use="{&#34;type&#34;:&#34;Point&#34;,&#34;coordinates&#34;:[98.583333,29.650000]}" id="NCID0EF1AG" xlink:type="simple">29°39'N, 98°35'E</named-content></named-content>, 3831 m elev., Li-Song Wang et al. 20–69114, 3850 m elev., Li-Song Wang et al. 20–69122; Gongga Co., Jiangtang Town, <named-content xmlns:xlink="http://www.w3.org/1999/xlink" content-type="dwc:verbatimCoordinates" xlink:type="simple"><named-content content-type="geo-json" specific-use="{&#34;type&#34;:&#34;Point&#34;,&#34;coordinates&#34;:[90.633333,29.200000]}" id="NCID0EN1AG" xlink:type="simple">29°12'N, 90°38'E</named-content></named-content>, 2019.7.23, 4560 m elev., Xin-Yu Wang et al. XY19–1287, 4556 m elev., XY19–1290; Sajia Co., Mula Village, <named-content xmlns:xlink="http://www.w3.org/1999/xlink" content-type="dwc:verbatimCoordinates" xlink:type="simple"><named-content content-type="geo-json" specific-use="{&#34;type&#34;:&#34;Point&#34;,&#34;coordinates&#34;:[88.750000,28.666667]}" id="NCID0EV1AG" xlink:type="simple">28°40'N, 88°45'E</named-content></named-content>, 2019.7.28, 4752 m elev., Xin-Yu Wang et al. XY19–1814; Angren Co., Kerangla, <named-content xmlns:xlink="http://www.w3.org/1999/xlink" content-type="dwc:verbatimCoordinates" xlink:type="simple"><named-content content-type="geo-json" specific-use="{&#34;type&#34;:&#34;Point&#34;,&#34;coordinates&#34;:[87.016667,29.316667]}" id="NCID0E41AG" xlink:type="simple">29°19'N, 87°01'E</named-content></named-content>, 4530 m elev., Li-Song Wang et al. 19–63635.</p></tp:treatment-sec><tp:treatment-sec><!--Section generated to contain objects referenced in tp:taxon-treatment.--><fig id="F4" position="float" orientation="portrait"><object-id xmlns:xlink="http://www.w3.org/1999/xlink" content-type="doi" xlink:type="simple">10.3897/mycokeys.87.72614.figure4</object-id><object-id xmlns:xlink="http://www.w3.org/1999/xlink" content-type="arpha" xlink:type="simple">36E55CB0-F444-504F-ADF3-48B8AD77E648</object-id><label>Figure 4.</label><caption><p><italic><tp:taxon-name><tp:taxon-name-part taxon-name-part-type="genus" reg="Immersaria">Immersaria</tp:taxon-name-part><tp:taxon-name-part taxon-name-part-type="species" reg="athroocarpa">athroocarpa</tp:taxon-name-part></tp:taxon-name></italic> (<bold>a–e</bold> SDNU20190227): <bold>a–b</bold> thallus <bold>c</bold> apothecial anatomy <bold>d</bold> ascus <bold>e</bold> ascospores. <italic><tp:taxon-name><tp:taxon-name-part taxon-name-part-type="genus" reg="Immersaria">I.</tp:taxon-name-part><tp:taxon-name-part taxon-name-part-type="species" reg="aurantia">aurantia</tp:taxon-name-part></tp:taxon-name></italic> (<bold>f–j</bold><named-content xmlns:xlink="http://www.w3.org/1999/xlink" content-type="dwc:institutional_code" xlink:type="simple">KUN</named-content> XY19–1290): <bold>f–g</bold> thallus <bold>h</bold> apothecial anatomy <bold>i</bold> ascus <bold>j</bold> ascospores. Scale bars: 1 mm (<bold>a–b, f–g</bold>); 20 μm (<bold>c, h</bold>); 10 μm (<bold>d–e, i–j</bold>).</p></caption><graphic xmlns:xlink="http://www.w3.org/1999/xlink" xlink:href="mycokeys-87-099-g004.jpg" position="float" orientation="portrait" xlink:type="simple" id="oo_646457.jpg"><uri content-type="original_file" xlink:type="simple">https://binary.pensoft.net/fig/646457</uri></graphic></fig></tp:treatment-sec></tp:taxon-treatment>
