# Supplementary material for: ﻿Revision of Immersaria and a new lecanorine genus in Lecideaceae (lichenised Ascomycota, Lecanoromycetes)
Source: MycoKeys. 2022 Feb 15;87:99–132. doi: 10.3897/mycokeys.87.72614 (PMC8863769; doi:10.3897/mycokeys.87.72614)
Supplement: XML Treatment for Immersaria ferruginea [file mycokeys.87.72614-treatment4.xml]

<!DOCTYPE tp:taxon-treatment
  PUBLIC "-//TaxonX//DTD Taxonomic Treatment Publishing DTD v0 20100105//EN" "tax-treatment-NSO.dtd">
<tp:taxon-treatment xmlns:tp="http://www.plazi.org/taxpub"><tp:treatment-meta><kwd-group><label>Taxon classification</label><kwd>
              <named-content content-type="kingdom">Fungi</named-content>
            </kwd><kwd>
              <named-content content-type="order">Lecideales</named-content>
            </kwd><kwd>
              <named-content content-type="family">Lecideaceae</named-content>
            </kwd></kwd-group><mixed-citation publication-type="journal"><person-group><name><surname>Xie</surname><given-names>Cong-Miao</given-names></name><name><surname>Wang</surname><given-names>Li-Song</given-names></name><name><surname>Zhao</surname><given-names>Zun-Tian</given-names></name><name><surname>Zhang</surname><given-names>Yan-Yun</given-names></name><name><surname>Wang</surname><given-names>Xin-Yu</given-names></name><name><surname>Zhang</surname><given-names>Lu-Lu</given-names></name></person-group><article-title>﻿Revision of <italic><tp:taxon-name><tp:taxon-name-part taxon-name-part-type="genus" reg="Immersaria">Immersaria</tp:taxon-name-part></tp:taxon-name></italic> and a new lecanorine genus in <tp:taxon-name><tp:taxon-name-part taxon-name-part-type="family">Lecideaceae</tp:taxon-name-part></tp:taxon-name> (lichenised <tp:taxon-name><tp:taxon-name-part taxon-name-part-type="phylum">Ascomycota</tp:taxon-name-part></tp:taxon-name>, <tp:taxon-name><tp:taxon-name-part taxon-name-part-type="class">Lecanoromycetes</tp:taxon-name-part></tp:taxon-name>)</article-title><source>MycoKeys</source><day>15</day><month>02</month><year>2022</year><volume>87</volume><fpage>99</fpage><lpage>132</lpage><pub-id pub-id-type="doi">10.3897/mycokeys.87.72614</pub-id></mixed-citation></tp:treatment-meta><tp:nomenclature><label>﻿</label><tp:taxon-name>
            <object-id xmlns:xlink="http://www.w3.org/1999/xlink" content-type="arpha" xlink:type="simple">DAE670AA-5077-5132-B3B1-820539E5A95A</object-id>
            <tp:taxon-name-part taxon-name-part-type="genus" reg="Immersaria">Immersaria</tp:taxon-name-part>
            <tp:taxon-name-part taxon-name-part-type="species" reg="ferruginea">ferruginea</tp:taxon-name-part>
            <object-id xmlns:xlink="http://www.w3.org/1999/xlink" content-type="mycobank" xlink:type="simple">839739</object-id>
          </tp:taxon-name><tp:taxon-authority>C.M. Xie &amp; Li S. Wang</tp:taxon-authority><tp:taxon-status xmlns:xlink="http://www.w3.org/1999/xlink" xlink:type="simple">sp. nov.</tp:taxon-status><xref ref-type="fig" rid="F5">Figure 5a–c</xref></tp:nomenclature><tp:treatment-sec sec-type="etymology" id="SECID0EQ3AG"><title>Etymology.</title><p>The name “<tp:taxon-name><tp:taxon-name-part taxon-name-part-type="genus" reg="Immersaria"/><tp:taxon-name-part taxon-name-part-type="species" reg="ferruginea">ferruginea</tp:taxon-name-part></tp:taxon-name>” refers to the rusty brown colour of the thallus.</p></tp:treatment-sec><tp:treatment-sec sec-type="material" id="SECID0E63AG"><title>Type.</title><p>China. Tibet: Changdu City, Mangkang Co., Quzika Village, 4093 m elev., <named-content xmlns:xlink="http://www.w3.org/1999/xlink" content-type="dwc:verbatimCoordinates" xlink:type="simple"><named-content content-type="geo-json" specific-use="{&#34;type&#34;:&#34;Point&#34;,&#34;coordinates&#34;:[98.666667,29.250000]}" id="NCID0EI4AG" xlink:type="simple">29°15'N, 98°40'E</named-content></named-content>, on rock, 25 Sept 2020, Li-Song Wang et al. 20–69144 (<named-content xmlns:xlink="http://www.w3.org/1999/xlink" content-type="dwc:institutional_code" xlink:type="simple">KUN</named-content>-holotype).</p></tp:treatment-sec><tp:treatment-sec sec-type="description" id="SECID0ES4AG"><title>Description.</title><p>Thallus areolate, greyish-brown, continuous; areolae 0.5–1.3 mm across, flat, less often convex, rectangular to polygonal, epruinose; margin pruinose; prothallus black, not distinct. Upper cortex 50.0–68.0 μm thick, brown; epinecral layer 17.0–40.0 μm thick; algal layer 75.0–78.0 μm thick, cells (4.0–) 7.0–13.0 μm diam., round. Apothecia frequent, densely crowded, immersed, 0.7–1.3 mm in diam.; disc black, flat, pruinose; margin pruinose, slightly raised. Exciple sometimes developed, 25.0–28.0 μm wide, brown. Hymenium 57.0–100.0 μm thick, colourless; paraphyses 1.0–3.0 μm wide, not branched, anastomosing; epihymenium 15.0–33.0 μm thick, brown; subhymenium 25.0–63.0 μm thick, colourless to pale brown, rusty or dark pink; hypothecium pale brown. Asci <italic><tp:taxon-name><tp:taxon-name-part taxon-name-part-type="genus" reg="Porpidia">Porpidia</tp:taxon-name-part></tp:taxon-name></italic>-type, cylindrical; ascospores rare, 7.5–10.0 × 5.0 μm in diam., ellipsoid, halonate. Conidiomata not seen.</p><fig id="F5" position="float" orientation="portrait"><object-id xmlns:xlink="http://www.w3.org/1999/xlink" content-type="doi" xlink:type="simple">10.3897/mycokeys.87.72614.figure5</object-id><object-id xmlns:xlink="http://www.w3.org/1999/xlink" content-type="arpha" xlink:type="simple">A875B9C8-6C3D-5042-A526-856739493F8D</object-id><label>Figure 5.</label><caption><p><italic><tp:taxon-name><tp:taxon-name-part taxon-name-part-type="genus" reg="Immersaria">Immersaria</tp:taxon-name-part><tp:taxon-name-part taxon-name-part-type="species" reg="ferruginea">ferruginea</tp:taxon-name-part></tp:taxon-name></italic> (<bold>a–c</bold><named-content xmlns:xlink="http://www.w3.org/1999/xlink" content-type="dwc:institutional_code" xlink:type="simple">KUN</named-content> 20–69144): <bold>a–b</bold> thallus <bold>c</bold> apothecial anatomy. <italic><tp:taxon-name><tp:taxon-name-part taxon-name-part-type="genus" reg="Immersaria">I.</tp:taxon-name-part><tp:taxon-name-part taxon-name-part-type="species" reg="shangrilaensis">shangrilaensis</tp:taxon-name-part></tp:taxon-name></italic> (<bold>d–f</bold><named-content xmlns:xlink="http://www.w3.org/1999/xlink" content-type="dwc:institutional_code" xlink:type="simple">KUN</named-content> 18–60430): <bold>d–e</bold> thallus <bold>f</bold> apothecial anatomy. Scale bars: 1 mm (<bold>a–b, d–e</bold>); 20 μm (<bold>c, f</bold>).</p></caption><graphic xmlns:xlink="http://www.w3.org/1999/xlink" xlink:href="mycokeys-87-099-g005.jpg" position="float" orientation="portrait" xlink:type="simple" id="oo_646458.jpg"><uri content-type="original_file" xlink:type="simple">https://binary.pensoft.net/fig/646458</uri></graphic></fig></tp:treatment-sec><tp:treatment-sec sec-type="chemistry" id="SECID0E36AG"><title>Chemistry.</title><p>Thallus K–, C–. Medulla I+ violet. Confluentic acid, often accompanied with 2’-O-methylmicrophyllinic acid.</p></tp:treatment-sec><tp:treatment-sec sec-type="ecology" id="SECID0EBABG"><title>Ecology and distribution.</title><p>In China, growing on quartz sandstone or granite at elevations of 3800–4300 m in the alpine zone. This species is known from Sichuan Province and Tibet of China.</p></tp:treatment-sec><tp:treatment-sec sec-type="notes" id="SECID0EGABG"><title>Notes.</title><p><italic><tp:taxon-name><tp:taxon-name-part taxon-name-part-type="genus" reg="Immersaria">Immersaria</tp:taxon-name-part><tp:taxon-name-part taxon-name-part-type="species" reg="ferruginea">ferruginea</tp:taxon-name-part></tp:taxon-name></italic> is characterised by its brown, rusty thallus, its densely crowded apothecia and its brown epihymenium. The morphology of <italic><tp:taxon-name><tp:taxon-name-part taxon-name-part-type="genus" reg="Immersaria">Immersaria</tp:taxon-name-part><tp:taxon-name-part taxon-name-part-type="species" reg="ferruginea">ferruginea</tp:taxon-name-part></tp:taxon-name></italic> resembles <italic><tp:taxon-name><tp:taxon-name-part taxon-name-part-type="genus" reg="Immersaria">I.</tp:taxon-name-part><tp:taxon-name-part taxon-name-part-type="species" reg="carbonoidea">carbonoidea</tp:taxon-name-part></tp:taxon-name></italic>, but the latter differs in its dark black-brown thallus containing norstictic acid and black-brown hypothecium.</p></tp:treatment-sec><tp:treatment-sec sec-type="material" id="SECID0ENBBG"><title>Specimens examined (<named-content xmlns:xlink="http://www.w3.org/1999/xlink" content-type="dwc:institutional_code" xlink:type="simple">KUN</named-content>).</title><p>China. Sichuan Province: Rangtang Co., Mt. Haizi, 4227 m elev., <named-content xmlns:xlink="http://www.w3.org/1999/xlink" content-type="dwc:verbatimCoordinates" xlink:type="simple"><named-content content-type="geo-json" specific-use="{&#34;type&#34;:&#34;Point&#34;,&#34;coordinates&#34;:[101.416667,32.333333]}" id="NCID0E3BBG" xlink:type="simple">32°20'N, 101°25'E</named-content></named-content>, on rock, 2020, Li-Song Wang et al. 20–66697, 4221 m elev., Li-Song Wang et al. 20–67670. Tibet: Changdu City, Mangkang Co., Quzika Village, 4093 m elev., <named-content xmlns:xlink="http://www.w3.org/1999/xlink" content-type="dwc:verbatimCoordinates" xlink:type="simple"><named-content content-type="geo-json" specific-use="{&#34;type&#34;:&#34;Point&#34;,&#34;coordinates&#34;:[98.666667,29.250000]}" id="NCID0EECBG" xlink:type="simple">29°15'N, 98°40'E</named-content></named-content>, Li-Song Wang et al. 20–69144, 4101, Li-Song Wang et al. 20–69146, 4122 m elev., Li-Song Wang et al. 20–69148; Gatuo Town, 3848 m elev., <named-content xmlns:xlink="http://www.w3.org/1999/xlink" content-type="dwc:verbatimCoordinates" xlink:type="simple"><named-content content-type="geo-json" specific-use="{&#34;type&#34;:&#34;Point&#34;,&#34;coordinates&#34;:[98.583333,29.650000]}" id="NCID0EMCBG" xlink:type="simple">29°39'N, 98°35'E</named-content></named-content>, Li-Song Wang et al. 20–69105.</p></tp:treatment-sec></tp:taxon-treatment>
