# Supplementary material for: ﻿Revision of Immersaria and a new lecanorine genus in Lecideaceae (lichenised Ascomycota, Lecanoromycetes)
Source: MycoKeys. 2022 Feb 15;87:99–132. doi: 10.3897/mycokeys.87.72614 (PMC8863769; doi:10.3897/mycokeys.87.72614)
Supplement: XML Treatment for Immersaria shangrilaensis [file mycokeys.87.72614-treatment5.xml]

<!DOCTYPE tp:taxon-treatment
  PUBLIC "-//TaxonX//DTD Taxonomic Treatment Publishing DTD v0 20100105//EN" "tax-treatment-NSO.dtd">
<tp:taxon-treatment xmlns:tp="http://www.plazi.org/taxpub"><tp:treatment-meta><kwd-group><label>Taxon classification</label><kwd>
              <named-content content-type="kingdom">Fungi</named-content>
            </kwd><kwd>
              <named-content content-type="order">Lecideales</named-content>
            </kwd><kwd>
              <named-content content-type="family">Lecideaceae</named-content>
            </kwd></kwd-group><mixed-citation publication-type="journal"><person-group><name><surname>Xie</surname><given-names>Cong-Miao</given-names></name><name><surname>Wang</surname><given-names>Li-Song</given-names></name><name><surname>Zhao</surname><given-names>Zun-Tian</given-names></name><name><surname>Zhang</surname><given-names>Yan-Yun</given-names></name><name><surname>Wang</surname><given-names>Xin-Yu</given-names></name><name><surname>Zhang</surname><given-names>Lu-Lu</given-names></name></person-group><article-title>﻿Revision of <italic><tp:taxon-name><tp:taxon-name-part taxon-name-part-type="genus" reg="Immersaria">Immersaria</tp:taxon-name-part></tp:taxon-name></italic> and a new lecanorine genus in <tp:taxon-name><tp:taxon-name-part taxon-name-part-type="family">Lecideaceae</tp:taxon-name-part></tp:taxon-name> (lichenised <tp:taxon-name><tp:taxon-name-part taxon-name-part-type="phylum">Ascomycota</tp:taxon-name-part></tp:taxon-name>, <tp:taxon-name><tp:taxon-name-part taxon-name-part-type="class">Lecanoromycetes</tp:taxon-name-part></tp:taxon-name>)</article-title><source>MycoKeys</source><day>15</day><month>02</month><year>2022</year><volume>87</volume><fpage>99</fpage><lpage>132</lpage><pub-id pub-id-type="doi">10.3897/mycokeys.87.72614</pub-id></mixed-citation></tp:treatment-meta><tp:nomenclature><label>﻿</label><tp:taxon-name>
            <object-id xmlns:xlink="http://www.w3.org/1999/xlink" content-type="arpha" xlink:type="simple">ABC02701-E5CD-568C-8D1B-B21930BA5BE8</object-id>
            <tp:taxon-name-part taxon-name-part-type="genus" reg="Immersaria">Immersaria</tp:taxon-name-part>
            <tp:taxon-name-part taxon-name-part-type="species" reg="shangrilaensis">shangrilaensis</tp:taxon-name-part>
            <object-id xmlns:xlink="http://www.w3.org/1999/xlink" content-type="mycobank" xlink:type="simple">839741</object-id>
          </tp:taxon-name><tp:taxon-authority>C.M. Xie &amp; Lu L. Zhang</tp:taxon-authority><tp:taxon-status xmlns:xlink="http://www.w3.org/1999/xlink" xlink:type="simple">sp. nov.</tp:taxon-status><xref ref-type="fig" rid="F5">Figure 5d–f</xref></tp:nomenclature><tp:treatment-sec sec-type="etymology" id="SECID0E6DBG"><title>Etymology.</title><p>The name “<tp:taxon-name><tp:taxon-name-part taxon-name-part-type="genus" reg="Immersaria"/><tp:taxon-name-part taxon-name-part-type="species" reg="shangrilaensis">shangrilaensis</tp:taxon-name-part></tp:taxon-name>” refers to the location at which the holotype was collected: “Shangri-La”, a county of Yunnan Province in China.</p></tp:treatment-sec><tp:treatment-sec sec-type="material" id="SECID0EOEBG"><title>Type.</title><p>China. Yunnan Province: Shangri-La County., Mt. Hong Shan, 4363 m elev., <named-content xmlns:xlink="http://www.w3.org/1999/xlink" content-type="dwc:verbatimCoordinates" xlink:type="simple"><named-content content-type="geo-json" specific-use="{&#34;type&#34;:&#34;Point&#34;,&#34;coordinates&#34;:[99.900000,28.116667]}" id="NCID0EXEBG" xlink:type="simple">28°7'N, 99°54'E</named-content></named-content>, on rock, 18 Aug 2018, Li-Song Wang et al. 18–60447 (<named-content xmlns:xlink="http://www.w3.org/1999/xlink" content-type="dwc:institutional_code" xlink:type="simple">KUN</named-content>-holotype).</p></tp:treatment-sec><tp:treatment-sec sec-type="description" id="SECID0EBFBG"><title>Description.</title><p>Thallus areolate, yellow-brown, orange-brown, often appears as greyish-brown, generally heavily pruinose, continuous, 5.7–10.0 cm across; areolae aggregated by 4–14 small areolae (often surrounded by black prothallus), small areolae up to 0.1 mm across, concave or flat, irregular, pruinose; margin pruinose; prothallus black, distinct. Upper cortex 32.0–50.0 μm thick, yellow-brown granules pigmented; epinecral layer 15.0–20.0 μm thick; algal layer 47.5–65.0 μm thick, cells 7.5–8.0 × 5.0 μm in diam., ellipsoid. Apothecia frequent, crowded, immersed or isolated from areolae, 0.3–0.8 mm in diam.; disc black, concave to flat, aggregated, cracked once mature, thin pruinose; margin reduced, slightly raised. Exciple almost absent. Hymenium 100.0–138.0 μm thick, colourless; paraphyses ca. 2.5 μm wide, branched, anastomosing or not; epihymenium ca. 15.0 μm thick, brown; subhymenium ca. 55.0 μm thick, colourless; hypothecium pale brown to brown. Asci <italic><tp:taxon-name><tp:taxon-name-part taxon-name-part-type="genus" reg="Porpidia">Porpidia</tp:taxon-name-part></tp:taxon-name></italic>-type, cylindrical, eight-spored; ascospores 7.0–9.0 × 3.0–4.0 μm, ellipsoid, halonate (sometimes not distinct). Conidiomata immersed, oblate, black, margin heavily pruinose; conidia 7.5 × 1.0 μm, bacilliform.</p></tp:treatment-sec><tp:treatment-sec sec-type="chemistry" id="SECID0EOFBG"><title>Chemistry.</title><p>Thallus K–, C–. Medulla I+ violet. Confluentic acid, planaic acid and/or 2’-O-methylmicophyllinic acid.</p></tp:treatment-sec><tp:treatment-sec sec-type="ecology" id="SECID0ETFBG"><title>Ecology and distribution.</title><p>In China, growing on granite at elevations of 4300–4500 m in the alpine zone. This species is known from Yunnan Province of China.</p></tp:treatment-sec><tp:treatment-sec sec-type="notes" id="SECID0EYFBG"><title>Notes.</title><p>The materials of <italic><tp:taxon-name><tp:taxon-name-part taxon-name-part-type="genus" reg="Immersaria">Immersaria</tp:taxon-name-part><tp:taxon-name-part taxon-name-part-type="species" reg="athroocarpa">athroocarpa</tp:taxon-name-part></tp:taxon-name></italic> from the Shangri-La County of Yunnan Province are morphologically identical with the specimen <xref ref-type="bibr" rid="B8">Hertel (1977)</xref> reported from the same locality, but differ from the lectotype in its aggregate areolae, the aggregate apothecia and the smaller size of ascospores (7.0–9.0 × 3.0–4.0 μm). Based on the phenotypic and phylogenetic results, the material from Shangri-La is treated as a new species, <italic><tp:taxon-name><tp:taxon-name-part taxon-name-part-type="genus" reg="Immersaria">Immersaria</tp:taxon-name-part><tp:taxon-name-part taxon-name-part-type="species" reg="shangrilaensis">shangrilaensis</tp:taxon-name-part></tp:taxon-name></italic>. It is characterised by its large thallus, up to 10.0 cm in diam., the aggregate areolae and apothecia and the small size of ascospores.</p></tp:treatment-sec><tp:treatment-sec sec-type="material" id="SECID0EYGBG"><title>Specimens examined.</title><p>China. Yunnan Province: Shangri-La County, 4350–4500 m elev., on rock, 1915, Handel-Mazzetti no. 6945 = <named-content xmlns:xlink="http://www.w3.org/1999/xlink" content-type="dwc:institutional_code" xlink:type="simple">WU</named-content>-Lichenes0037752 (<named-content xmlns:xlink="http://www.w3.org/1999/xlink" content-type="dwc:institutional_code" xlink:type="simple">WU</named-content>); Mt. Hong Shan, 4363 m elev., <named-content xmlns:xlink="http://www.w3.org/1999/xlink" content-type="dwc:verbatimCoordinates" xlink:type="simple"><named-content content-type="geo-json" specific-use="{&#34;type&#34;:&#34;Point&#34;,&#34;coordinates&#34;:[99.900000,28.116667]}" id="NCID0ELHBG" xlink:type="simple">28°7'N, 99°54'E</named-content></named-content>, on rock, 2018, Li-Song Wang et al. 18–60430 (<named-content xmlns:xlink="http://www.w3.org/1999/xlink" content-type="dwc:institutional_code" xlink:type="simple">KUN</named-content>), Li-Song Wang et al. 18–60447 (<named-content xmlns:xlink="http://www.w3.org/1999/xlink" content-type="dwc:institutional_code" xlink:type="simple">KUN</named-content>) 4503.1 m elev., Chun-Xiao Wang et al. SDNU20181696 (<named-content xmlns:xlink="http://www.w3.org/1999/xlink" content-type="dwc:institutional_code" xlink:type="simple">SDNU</named-content>), 4361.9 m elev., Chun-Xiao Wang et al. SDNU20181675 (<named-content xmlns:xlink="http://www.w3.org/1999/xlink" content-type="dwc:institutional_code" xlink:type="simple">SDNU</named-content>); Luquan Co., Mt. Jiaozixueshan, 3800 m elev., 2008, Hai-Ying Wang SDNU20082253 (<named-content xmlns:xlink="http://www.w3.org/1999/xlink" content-type="dwc:institutional_code" xlink:type="simple">SDNU</named-content>); Lijiang City, Mt. Laojun, 3981 m elev., <named-content xmlns:xlink="http://www.w3.org/1999/xlink" content-type="dwc:verbatimCoordinates" xlink:type="simple"><named-content content-type="geo-json" specific-use="{&#34;type&#34;:&#34;Point&#34;,&#34;coordinates&#34;:[99.716667,26.616667]}" id="NCID0EMIBG" xlink:type="simple">26°37'N, 99°43'E</named-content></named-content>, 2018, Li-Song Wang et al. 18–60555, 18–60602 (<named-content xmlns:xlink="http://www.w3.org/1999/xlink" content-type="dwc:institutional_code" xlink:type="simple">KUN</named-content>).</p></tp:treatment-sec><tp:treatment-sec><!--Section generated to contain objects referenced in tp:taxon-treatment.--><fig id="F5" position="float" orientation="portrait"><object-id xmlns:xlink="http://www.w3.org/1999/xlink" content-type="doi" xlink:type="simple">10.3897/mycokeys.87.72614.figure5</object-id><object-id xmlns:xlink="http://www.w3.org/1999/xlink" content-type="arpha" xlink:type="simple">A875B9C8-6C3D-5042-A526-856739493F8D</object-id><label>Figure 5.</label><caption><p><italic><tp:taxon-name><tp:taxon-name-part taxon-name-part-type="genus" reg="Immersaria">Immersaria</tp:taxon-name-part><tp:taxon-name-part taxon-name-part-type="species" reg="ferruginea">ferruginea</tp:taxon-name-part></tp:taxon-name></italic> (<bold>a–c</bold><named-content xmlns:xlink="http://www.w3.org/1999/xlink" content-type="dwc:institutional_code" xlink:type="simple">KUN</named-content> 20–69144): <bold>a–b</bold> thallus <bold>c</bold> apothecial anatomy. <italic><tp:taxon-name><tp:taxon-name-part taxon-name-part-type="genus" reg="Immersaria">I.</tp:taxon-name-part><tp:taxon-name-part taxon-name-part-type="species" reg="shangrilaensis">shangrilaensis</tp:taxon-name-part></tp:taxon-name></italic> (<bold>d–f</bold><named-content xmlns:xlink="http://www.w3.org/1999/xlink" content-type="dwc:institutional_code" xlink:type="simple">KUN</named-content> 18–60430): <bold>d–e</bold> thallus <bold>f</bold> apothecial anatomy. Scale bars: 1 mm (<bold>a–b, d–e</bold>); 20 μm (<bold>c, f</bold>).</p></caption><graphic xmlns:xlink="http://www.w3.org/1999/xlink" xlink:href="mycokeys-87-099-g005.jpg" position="float" orientation="portrait" xlink:type="simple" id="oo_646458.jpg"><uri content-type="original_file" xlink:type="simple">https://binary.pensoft.net/fig/646458</uri></graphic></fig></tp:treatment-sec><ref-list><ref id="B8"><mixed-citation xmlns:xlink="http://www.w3.org/1999/xlink" xlink:type="simple"><person-group><name name-style="western"><surname>Hertel</surname><given-names>H</given-names></name></person-group> (<year>1977</year>) <article-title>Gesteinsbewohnende Arten der Sammelgattung <italic><tp:taxon-name><tp:taxon-name-part taxon-name-part-type="genus">Lecidea</tp:taxon-name-part></tp:taxon-name></italic> (Lichenes) aus Zentral-, Ost- und Sudasien.</article-title><source>Khumbu Himal, Ergebnisse des Forschungsunternehmens Nepal Himalaya</source><volume>6</volume>: <fpage>145</fpage>–<lpage>458</lpage>.</mixed-citation></ref></ref-list></tp:taxon-treatment>
