# Supplementary material for: ﻿Revision of Immersaria and a new lecanorine genus in Lecideaceae (lichenised Ascomycota, Lecanoromycetes)
Source: MycoKeys. 2022 Feb 15;87:99–132. doi: 10.3897/mycokeys.87.72614 (PMC8863769; doi:10.3897/mycokeys.87.72614)
Supplement: XML Treatment for Immersaria venusta [file mycokeys.87.72614-treatment6.xml]

<!DOCTYPE tp:taxon-treatment
  PUBLIC "-//TaxonX//DTD Taxonomic Treatment Publishing DTD v0 20100105//EN" "tax-treatment-NSO.dtd">
<tp:taxon-treatment xmlns:tp="http://www.plazi.org/taxpub"><tp:treatment-meta><kwd-group><label>Taxon classification</label><kwd>
              <named-content content-type="kingdom">Fungi</named-content>
            </kwd><kwd>
              <named-content content-type="order">Lecideales</named-content>
            </kwd><kwd>
              <named-content content-type="family">Lecideaceae</named-content>
            </kwd></kwd-group><mixed-citation publication-type="journal"><person-group><name><surname>Xie</surname><given-names>Cong-Miao</given-names></name><name><surname>Wang</surname><given-names>Li-Song</given-names></name><name><surname>Zhao</surname><given-names>Zun-Tian</given-names></name><name><surname>Zhang</surname><given-names>Yan-Yun</given-names></name><name><surname>Wang</surname><given-names>Xin-Yu</given-names></name><name><surname>Zhang</surname><given-names>Lu-Lu</given-names></name></person-group><article-title>﻿Revision of <italic><tp:taxon-name><tp:taxon-name-part taxon-name-part-type="genus" reg="Immersaria">Immersaria</tp:taxon-name-part></tp:taxon-name></italic> and a new lecanorine genus in <tp:taxon-name><tp:taxon-name-part taxon-name-part-type="family">Lecideaceae</tp:taxon-name-part></tp:taxon-name> (lichenised <tp:taxon-name><tp:taxon-name-part taxon-name-part-type="phylum">Ascomycota</tp:taxon-name-part></tp:taxon-name>, <tp:taxon-name><tp:taxon-name-part taxon-name-part-type="class">Lecanoromycetes</tp:taxon-name-part></tp:taxon-name>)</article-title><source>MycoKeys</source><day>15</day><month>02</month><year>2022</year><volume>87</volume><fpage>99</fpage><lpage>132</lpage><pub-id pub-id-type="doi">10.3897/mycokeys.87.72614</pub-id></mixed-citation></tp:treatment-meta><tp:nomenclature><label>﻿</label><tp:taxon-name>
            <object-id xmlns:xlink="http://www.w3.org/1999/xlink" content-type="arpha" xlink:type="simple">B17CABFE-2CFD-5099-B528-ADB037E575CB</object-id>
            <tp:taxon-name-part taxon-name-part-type="genus" reg="Immersaria">Immersaria</tp:taxon-name-part>
            <tp:taxon-name-part taxon-name-part-type="species" reg="venusta">venusta</tp:taxon-name-part>
            <object-id xmlns:xlink="http://www.w3.org/1999/xlink" content-type="mycobank" xlink:type="simple">839742</object-id>
          </tp:taxon-name><tp:taxon-authority>C.M. Xie &amp; Xin Y. Wang</tp:taxon-authority><tp:taxon-status xmlns:xlink="http://www.w3.org/1999/xlink" xlink:type="simple">sp. nov.</tp:taxon-status><xref ref-type="fig" rid="F6">Figure 6a–d</xref></tp:nomenclature><tp:treatment-sec sec-type="etymology" id="SECID0EEKBG"><title>Etymology.</title><p>The name “<tp:taxon-name><tp:taxon-name-part taxon-name-part-type="genus" reg="Immersaria"/><tp:taxon-name-part taxon-name-part-type="species" reg="venusta">venusta</tp:taxon-name-part></tp:taxon-name>” refers to the beautiful appearance of the thallus.</p></tp:treatment-sec><tp:treatment-sec sec-type="material" id="SECID0ETKBG"><title>Type.</title><p>China. Qinghai Province: Maqing Co., Xueshan Village, 4187 m elev., <named-content xmlns:xlink="http://www.w3.org/1999/xlink" content-type="dwc:verbatimCoordinates" xlink:type="simple"><named-content content-type="geo-json" specific-use="{&#34;type&#34;:&#34;Point&#34;,&#34;coordinates&#34;:[99.700000,34.616667]}" id="NCID0E3KBG" xlink:type="simple">34°37'N, 99°42'E</named-content></named-content>, on rock, 11 Sept 2020, Li-Song Wang et al. 20–67969 (<named-content xmlns:xlink="http://www.w3.org/1999/xlink" content-type="dwc:institutional_code" xlink:type="simple">KUN</named-content>-holotype).</p></tp:treatment-sec><tp:treatment-sec sec-type="description" id="SECID0EGLBG"><title>Description.</title><p>Thallus areolate, brown, orange-brown, more or less rusty, continuous; areolae 0.5–1.3 mm across, flat or slightly convex, irregular, tending to rectangular, often cracked, sometimes pruinose; margin pruinose; prothallus not seen. Upper cortex ca. 38.0 μm thick, yellow brown granules pigmented; epinecral layer ca. 12.0 μm thick; algal layer ca. 128.0 μm thick, cells 5.0–10.0 × 5.0–7.5 μm in diam., round to ellipsoid. Apothecia frequent, crowded, immersed or isolated from areolae, 0.6–1.0 mm in diam.; disc black, flat, epruinose; margin reduced, sometimes developed. Exciple sometimes developed, ca. 35.0 μm wide, brown. Hymenium 92.0–113.0 μm thick, colourless; paraphyses ca. 2.0 μm wide, anastomosing; epihymenium 27.5–30.0 μm thick, brown; subhymenium ca. 62.0 μm thick, colourless; hypothecium brown. Asci <italic><tp:taxon-name><tp:taxon-name-part taxon-name-part-type="genus" reg="Porpidia">Porpidia</tp:taxon-name-part></tp:taxon-name></italic>-type, cylindrical, eight-spored; ascospores 10.0–12.5 × 5.0–7.5 μm, ellipsoid, halonate. Conidiomata immersed, linear, black, margin pruinose; conidia not seen.</p><fig id="F6" position="float" orientation="portrait"><object-id xmlns:xlink="http://www.w3.org/1999/xlink" content-type="doi" xlink:type="simple">10.3897/mycokeys.87.72614.figure6</object-id><object-id xmlns:xlink="http://www.w3.org/1999/xlink" content-type="arpha" xlink:type="simple">E497D87D-3271-58E3-86FF-247F0A45F166</object-id><label>Figure 6.</label><caption><p><italic><tp:taxon-name><tp:taxon-name-part taxon-name-part-type="genus" reg="Immersaria">Immersaria</tp:taxon-name-part><tp:taxon-name-part taxon-name-part-type="species" reg="venusta">venusta</tp:taxon-name-part></tp:taxon-name></italic> (<bold>a–d</bold><named-content xmlns:xlink="http://www.w3.org/1999/xlink" content-type="dwc:institutional_code" xlink:type="simple">KUN</named-content> 20–66725): <bold>a–b</bold> thallus <bold>c</bold> apothecial anatomy <bold>d</bold> ascus. Scale bars: 1 mm (<bold>a–b</bold>); 20 μm (<bold>c</bold>); 10 μm (<bold>d</bold>).</p></caption><graphic xmlns:xlink="http://www.w3.org/1999/xlink" xlink:href="mycokeys-87-099-g006.jpg" position="float" orientation="portrait" xlink:type="simple" id="oo_646459.jpg"><uri content-type="original_file" xlink:type="simple">https://binary.pensoft.net/fig/646459</uri></graphic></fig></tp:treatment-sec><tp:treatment-sec sec-type="chemistry" id="SECID0E5MBG"><title>Chemistry.</title><p>Thallus K–, C–. Medulla I+ violet. Chemotype Ⅰ: Confluentic acid, often accompanied with 2’-O-methylmicrophyllinic acid. Chemotype Ⅱ: Planaic acid. Chemotype Ⅲ: none (rare).</p></tp:treatment-sec><tp:treatment-sec sec-type="ecology" id="SECID0EDNBG"><title>Ecology and distribution.</title><p>In China, growing on quartz sandstone or granite at elevations of 3900–4300 m in the alpine zone. This species is known from Qinghai Province of China.</p></tp:treatment-sec><tp:treatment-sec sec-type="notes" id="SECID0EINBG"><title>Notes.</title><p><italic><tp:taxon-name><tp:taxon-name-part taxon-name-part-type="genus" reg="Immersaria">Immersaria</tp:taxon-name-part><tp:taxon-name-part taxon-name-part-type="species" reg="venusta">venusta</tp:taxon-name-part></tp:taxon-name></italic> is characterised by its yellow-brown, cracked areolae, its flat apothecia and brown epihymenium. It resembles <italic><tp:taxon-name><tp:taxon-name-part taxon-name-part-type="genus" reg="Immersaria">Immersaria</tp:taxon-name-part><tp:taxon-name-part taxon-name-part-type="species" reg="shangrilaensis">shangrilaensis</tp:taxon-name-part></tp:taxon-name></italic> by its cracked areolae, but its areolae have the tendency to split into several patches, but not aggregate like those of <italic><tp:taxon-name><tp:taxon-name-part taxon-name-part-type="genus" reg="Immersaria">I.</tp:taxon-name-part><tp:taxon-name-part taxon-name-part-type="species" reg="shangrilaensis">shangrilaensis</tp:taxon-name-part></tp:taxon-name>. <tp:taxon-name><tp:taxon-name-part taxon-name-part-type="genus" reg="Immersaria">Immersaria</tp:taxon-name-part><tp:taxon-name-part taxon-name-part-type="species" reg="athroocarpa">athroocarpa</tp:taxon-name-part></tp:taxon-name></italic> is similar to <italic><tp:taxon-name><tp:taxon-name-part taxon-name-part-type="genus" reg="Immersaria">I.</tp:taxon-name-part><tp:taxon-name-part taxon-name-part-type="species" reg="venusta">venusta</tp:taxon-name-part></tp:taxon-name></italic> in the brown appearance of its thallus and in forming a sister group in the phylogenetic tree, but it differs in its yellow brown thallus, convex areolae, densely crowded apothecia and larger ascospores (17.5–20.0 × 10.0 μm). <italic><tp:taxon-name><tp:taxon-name-part taxon-name-part-type="genus" reg="Immersaria">Immersaria</tp:taxon-name-part><tp:taxon-name-part taxon-name-part-type="species" reg="venusta">venusta</tp:taxon-name-part></tp:taxon-name></italic> is also similar to <italic><tp:taxon-name><tp:taxon-name-part taxon-name-part-type="genus" reg="Immersaria">I.</tp:taxon-name-part><tp:taxon-name-part taxon-name-part-type="species" reg="aurantia">aurantia</tp:taxon-name-part></tp:taxon-name></italic> (see notes for <italic><tp:taxon-name><tp:taxon-name-part taxon-name-part-type="genus" reg="Immersaria">I.</tp:taxon-name-part><tp:taxon-name-part taxon-name-part-type="species" reg="aurantia">aurantia</tp:taxon-name-part></tp:taxon-name></italic>). The brown thallus of <italic><tp:taxon-name><tp:taxon-name-part taxon-name-part-type="genus" reg="Immersaria">Immersaria</tp:taxon-name-part><tp:taxon-name-part taxon-name-part-type="species" reg="venusta">venusta</tp:taxon-name-part></tp:taxon-name></italic> possibly resembles that of <italic><tp:taxon-name><tp:taxon-name-part taxon-name-part-type="genus" reg="Immersaria">I.</tp:taxon-name-part><tp:taxon-name-part taxon-name-part-type="species" reg="olivacea">olivacea</tp:taxon-name-part></tp:taxon-name></italic>, but the latter differs in its simple or one-septate ascospores, pyriform conidia and dark bluish-green epihymenium.</p></tp:treatment-sec><tp:treatment-sec sec-type="material" id="SECID0E2QBG"><title>Specimens examined (<named-content xmlns:xlink="http://www.w3.org/1999/xlink" content-type="dwc:institutional_code" xlink:type="simple">KUN</named-content>).</title><p>China. Qinghai Province: Maqing Co., Xueshan Village, 4187 m elev., <named-content xmlns:xlink="http://www.w3.org/1999/xlink" content-type="dwc:verbatimCoordinates" xlink:type="simple"><named-content content-type="geo-json" specific-use="{&#34;type&#34;:&#34;Point&#34;,&#34;coordinates&#34;:[99.700000,34.616667]}" id="NCID0EKRBG" xlink:type="simple">34°37'N, 99°42'E</named-content></named-content>, on rock, 2020, Li-Song Wang et al. 20–67969, 20–67965; Banma Co., Yaertang Village, 3930 m elev., <named-content xmlns:xlink="http://www.w3.org/1999/xlink" content-type="dwc:verbatimCoordinates" xlink:type="simple"><named-content content-type="geo-json" specific-use="{&#34;type&#34;:&#34;Point&#34;,&#34;coordinates&#34;:[100.700000,32.700000]}" id="NCID0ESRBG" xlink:type="simple">32°42'N, 100°42'E</named-content></named-content>, Li-Song Wang et al. 20–66940. Sichuan Province: Shiqu Co., Xinrong Village, 4043 m elev., <named-content xmlns:xlink="http://www.w3.org/1999/xlink" content-type="dwc:verbatimCoordinates" xlink:type="simple"><named-content content-type="geo-json" specific-use="{&#34;type&#34;:&#34;Point&#34;,&#34;coordinates&#34;:[98.316667,32.983333]}" id="NCID0E1RBG" xlink:type="simple">32°59'N, 98°19'E</named-content></named-content>, on rock, 2020, Li-Song Wang et al. 20–68802; Rangtang Co., Mt. Haizi, 4246 m elev., <named-content xmlns:xlink="http://www.w3.org/1999/xlink" content-type="dwc:verbatimCoordinates" xlink:type="simple"><named-content content-type="geo-json" specific-use="{&#34;type&#34;:&#34;Point&#34;,&#34;coordinates&#34;:[101.400000,32.350000]}" id="NCID0ECSBG" xlink:type="simple">32°21'N, 101°24'E</named-content></named-content>, Li-Song Wang et al. 20–66721, 20–66725.</p></tp:treatment-sec><tp:treatment-sec sec-type="material" id="SECID0EHSBG"><title>Selected additional comparative material was examined.</title><p><italic><tp:taxon-name><tp:taxon-name-part taxon-name-part-type="genus" reg="Bellemerea">Bellemerea</tp:taxon-name-part><tp:taxon-name-part taxon-name-part-type="species" reg="alpina">alpina</tp:taxon-name-part></tp:taxon-name></italic> (Sommerf.) Clauzade &amp; Cl. Roux Russia, Lps. Petsamo, Pummangin vuonon N-puoli, 1938, Räsänen, V., H9503269 (H); Lps. Petsamo, inter Vaitolahti et Kervanto, 1938, Räsänen, V., H9503270 (H).</p><p><italic><tp:taxon-name><tp:taxon-name-part taxon-name-part-type="genus" reg="Bellemerea">Bellemerea</tp:taxon-name-part><tp:taxon-name-part taxon-name-part-type="species" reg="cinereorufescens">cinereorufescens</tp:taxon-name-part></tp:taxon-name></italic> (Ach.) Clauzade &amp; Cl. Roux Finland, Ob. Simo. Anteroinen. Rantakivellä, 1920, Räsänen, V., H9503267 (H); Le. Enontekiö, Kirkonkylä, 1925, Kari, L.E., H9503268 (H).</p></tp:treatment-sec><tp:treatment-sec sec-type="High-resolution photographs seen" id="SECID0EFTBG"><title>High-resolution photographs seen.</title><p><italic><tp:taxon-name><tp:taxon-name-part taxon-name-part-type="genus" reg="Immersaria">Immersaria</tp:taxon-name-part><tp:taxon-name-part taxon-name-part-type="species" reg="carbonoidea">carbonoidea</tp:taxon-name-part></tp:taxon-name></italic> (J.W. Thomson) Esnault &amp; Cl. Roux USA, Alaska, along the Pitmegea River, 15 miles upstream from Cape Sabine, 1958, Thomson, J.W., M0082171 (M-isotype!), G00126754 (G-isotype!).</p><p><italic><tp:taxon-name><tp:taxon-name-part taxon-name-part-type="genus" reg="Immersaria">Immersaria</tp:taxon-name-part><tp:taxon-name-part taxon-name-part-type="species" reg="olivacea">olivacea</tp:taxon-name-part></tp:taxon-name></italic> Calat. &amp; Rambold Spain, Espana, Castelló: Benicàssim, Parreta Alta, 390 m elev., 1993, Calatayud, V., M0101779 (M-isotype!).</p><p><italic><tp:taxon-name><tp:taxon-name-part taxon-name-part-type="genus" reg="Immersaria">Immersaria</tp:taxon-name-part><tp:taxon-name-part taxon-name-part-type="species" reg="usbekica">usbekica</tp:taxon-name-part></tp:taxon-name></italic> (Hertel) M. Barbero, Nav.-Ros. &amp; Cl. Roux Algeria Algerie-Atlas Tellieu, Larba, Piste de Bougara á Tablat au S-E de l’arboretum de Meindja, 1985, Esnault, J., M0101787 (M-paratype!).</p></tp:treatment-sec></tp:taxon-treatment>
