# Supplementary material for: ﻿Revision of Immersaria and a new lecanorine genus in Lecideaceae (lichenised Ascomycota, Lecanoromycetes)
Source: MycoKeys. 2022 Feb 15;87:99–132. doi: 10.3897/mycokeys.87.72614 (PMC8863769; doi:10.3897/mycokeys.87.72614)
Supplement: XML Treatment for Lecaimmeria [file mycokeys.87.72614-treatment7.xml]

<!DOCTYPE tp:taxon-treatment
  PUBLIC "-//TaxonX//DTD Taxonomic Treatment Publishing DTD v0 20100105//EN" "tax-treatment-NSO.dtd">
<tp:taxon-treatment xmlns:tp="http://www.plazi.org/taxpub"><tp:treatment-meta><kwd-group><label>Taxon classification</label><kwd>
              <named-content content-type="kingdom">Fungi</named-content>
            </kwd><kwd>
              <named-content content-type="order">Lecideales</named-content>
            </kwd><kwd>
              <named-content content-type="family">Lecideaceae</named-content>
            </kwd></kwd-group><mixed-citation publication-type="journal"><person-group><name><surname>Xie</surname><given-names>Cong-Miao</given-names></name><name><surname>Wang</surname><given-names>Li-Song</given-names></name><name><surname>Zhao</surname><given-names>Zun-Tian</given-names></name><name><surname>Zhang</surname><given-names>Yan-Yun</given-names></name><name><surname>Wang</surname><given-names>Xin-Yu</given-names></name><name><surname>Zhang</surname><given-names>Lu-Lu</given-names></name></person-group><article-title>﻿Revision of <italic><tp:taxon-name><tp:taxon-name-part taxon-name-part-type="genus" reg="Immersaria">Immersaria</tp:taxon-name-part></tp:taxon-name></italic> and a new lecanorine genus in <tp:taxon-name><tp:taxon-name-part taxon-name-part-type="family">Lecideaceae</tp:taxon-name-part></tp:taxon-name> (lichenised <tp:taxon-name><tp:taxon-name-part taxon-name-part-type="phylum">Ascomycota</tp:taxon-name-part></tp:taxon-name>, <tp:taxon-name><tp:taxon-name-part taxon-name-part-type="class">Lecanoromycetes</tp:taxon-name-part></tp:taxon-name>)</article-title><source>MycoKeys</source><day>15</day><month>02</month><year>2022</year><volume>87</volume><fpage>99</fpage><lpage>132</lpage><pub-id pub-id-type="doi">10.3897/mycokeys.87.72614</pub-id></mixed-citation></tp:treatment-meta><tp:nomenclature><label>﻿</label><tp:taxon-name>
            <object-id xmlns:xlink="http://www.w3.org/1999/xlink" content-type="arpha" xlink:type="simple">F26E10D5-1229-5C2A-8D46-30EF3DAF1E3E</object-id>
            <tp:taxon-name-part taxon-name-part-type="genus" reg="Lecaimmeria">Lecaimmeria</tp:taxon-name-part>
            <object-id xmlns:xlink="http://www.w3.org/1999/xlink" content-type="mycobank" xlink:type="simple">839743</object-id>
          </tp:taxon-name><tp:taxon-authority>C.M. Xie, Lu L. Zhang &amp; Li S. Wang</tp:taxon-authority><tp:taxon-status xmlns:xlink="http://www.w3.org/1999/xlink" xlink:type="simple">gen. nov.</tp:taxon-status></tp:nomenclature><tp:treatment-sec sec-type="etymology" id="SECID0EVVBG"><title>Etymology.</title><p>The name “<italic><tp:taxon-name><tp:taxon-name-part taxon-name-part-type="genus" reg="Lecaimmeria">Lecaimmeria</tp:taxon-name-part></tp:taxon-name></italic>” refers to the immersed lecanorine apothecia of all known species.</p></tp:treatment-sec><tp:treatment-sec sec-type="type species" id="SECID0ECWBG"><title>Type species.</title><p><italic><tp:taxon-name><tp:taxon-name-part taxon-name-part-type="genus" reg="Lecaimmeria">Lecaimmeria</tp:taxon-name-part><tp:taxon-name-part taxon-name-part-type="species" reg="orbicularis">orbicularis</tp:taxon-name-part></tp:taxon-name></italic> C.M. Xie &amp; Lu L. Zhang, sp. nov.</p></tp:treatment-sec><tp:treatment-sec sec-type="description" id="SECID0ETWBG"><title>Description.</title><p>Thallus crustose, red-brown, orange-brown or dark brown, continuous or not; areolae irregular or tending to rectangular, with a glossy surface (<italic>atrobrunnea</italic>-type) caused by a layer of dead, colourless cells above the upper cortex; margin white or black; prothallus distinct at the margin of thallus or absent, sometimes developed between areolae. Upper cortex orange; epinecral layer colourless; algal layer continuous; medulla filled with grey granules. Apothecia lecanorine, immersed, round or irregular; disc red-brown, dark red-brown or dark orange-brown, flat or concave; margin present or absent, black or white, rarely green, pruinose or not. Exciple reduced, tissue at the lateral sides of the hymenium corresponding to the upper cortex and the algal layer of the vegetative areolae and to hypothecial hyphal cells when apothecia reach the margin of the areole (indicated in Figs <xref ref-type="fig" rid="F7">7c, g</xref>, <xref ref-type="fig" rid="F8">8c</xref>, <xref ref-type="fig" rid="F9">9c, h</xref>, <xref ref-type="fig" rid="F10">10c, h</xref>). Hymenium colourless; paraphyses simple, rarely branched, anastomosing or not; epihymeinum orange, orange-brown, rarely brown, with a plectenchyma. Asci <italic><tp:taxon-name><tp:taxon-name-part taxon-name-part-type="genus" reg="Porpidia">Porpidia</tp:taxon-name-part></tp:taxon-name></italic>-type (indicated in Fig. <xref ref-type="fig" rid="F9">9d</xref>), cylindrical, eight-spored; ascospores ellipsoid, halonate, non-amyloid. Conidiomata present or absent, immersed, rarely convex, linear or stellate, rarely tuberculiform; conidia bacilliform.</p><fig id="F7" position="float" orientation="portrait"><object-id xmlns:xlink="http://www.w3.org/1999/xlink" content-type="doi" xlink:type="simple">10.3897/mycokeys.87.72614.figure7</object-id><object-id xmlns:xlink="http://www.w3.org/1999/xlink" content-type="arpha" xlink:type="simple">7B07ACF9-AA90-5B55-B813-442150C31001</object-id><label>Figure 7.</label><caption><p><italic><tp:taxon-name><tp:taxon-name-part taxon-name-part-type="genus" reg="Lecaimmeria">Lecaimmeria</tp:taxon-name-part><tp:taxon-name-part taxon-name-part-type="species" reg="botryoides">botryoides</tp:taxon-name-part></tp:taxon-name></italic> (<bold>a–d</bold><named-content xmlns:xlink="http://www.w3.org/1999/xlink" content-type="dwc:institutional_code" xlink:type="simple">KUN</named-content> 20–66730): <bold>a–b</bold> thallus <bold>c</bold> apothecial anatomy. <italic><tp:taxon-name><tp:taxon-name-part taxon-name-part-type="genus" reg="Lecidea">L.</tp:taxon-name-part><tp:taxon-name-part taxon-name-part-type="species" reg="lyagea">lyagea</tp:taxon-name-part></tp:taxon-name></italic> (<bold>e–h</bold><named-content xmlns:xlink="http://www.w3.org/1999/xlink" content-type="dwc:institutional_code" xlink:type="simple">KUN</named-content> 20–69070): <bold>e–f</bold> thallus <bold>g</bold> apothecial anatomy <bold>h</bold> scospores. Scale bars: 1 mm (<bold>a–b, e–f</bold>); 20 μm (<bold>c, g</bold>); 10 μm (<bold>d, h</bold>).</p></caption><graphic xmlns:xlink="http://www.w3.org/1999/xlink" xlink:href="mycokeys-87-099-g007.jpg" position="float" orientation="portrait" xlink:type="simple" id="oo_646460.jpg"><uri content-type="original_file" xlink:type="simple">https://binary.pensoft.net/fig/646460</uri></graphic></fig></tp:treatment-sec><tp:treatment-sec sec-type="chemistry" id="SECID0EXZBG"><title>Chemistry.</title><p>Thallus K–, C+/–. Medulla I+ violet. Gyrophoric acid, 4-O-demethylplanaic acid or no substances detected by <abbrev xmlns:xlink="http://www.w3.org/1999/xlink" xlink:title="thin-layer chromatography" id="ABBRID0E4ZBG" xlink:type="simple">TLC</abbrev>.</p></tp:treatment-sec><tp:treatment-sec sec-type="ecology" id="SECID0EB1BG"><title>Ecology and distribution.</title><p>In China, growing on rock, sandstone, granite or Qilian jade (rare), from elevations of 3100 to 4800 m in the alpine zone of west China and from 1200 to 1900 m in the steppe of north China. This genus is known from China, Europe, Iran, Mongolia, Romania, Russia, and USA.</p></tp:treatment-sec><tp:treatment-sec sec-type="notes" id="SECID0EG1BG"><title>Notes.</title><p>The five-loci phylogenetic analysis showed that the species with lecanorine apothecia formed a novel lineage and should be excluded from <italic><tp:taxon-name><tp:taxon-name-part taxon-name-part-type="genus" reg="Immersaria">Immersaria</tp:taxon-name-part></tp:taxon-name></italic>; thus, they are here treated as a new genus <italic><tp:taxon-name><tp:taxon-name-part taxon-name-part-type="genus" reg="Lecaimmeria">Lecaimmeria</tp:taxon-name-part></tp:taxon-name></italic>. <italic><tp:taxon-name><tp:taxon-name-part taxon-name-part-type="genus" reg="Lecaimmeria">Lecaimmeria</tp:taxon-name-part></tp:taxon-name></italic> is distinguished from related genera by its glossy surface, orange or red-brown areolae with margins, the amyloid medulla, the red-brown immersed lecanorine apothecia, the orange epihymenium with a plectenchyma and the <italic><tp:taxon-name><tp:taxon-name-part taxon-name-part-type="genus" reg="Porpidia">Porpidia</tp:taxon-name-part></tp:taxon-name></italic>-type asci with eight halonate and non-amyloid ascospores. In China, the genus is distributed in alpine areas, high altitude desert-steppe areas or high latitude steppe. Almost all the species of <italic><tp:taxon-name><tp:taxon-name-part taxon-name-part-type="genus" reg="Lecaimmeria">Lecaimmeria</tp:taxon-name-part></tp:taxon-name></italic> grow on granite or sandstone, with the exception of one species, <italic><tp:taxon-name><tp:taxon-name-part taxon-name-part-type="genus" reg="Lecaimmeria">L.</tp:taxon-name-part><tp:taxon-name-part taxon-name-part-type="species" reg="tuberculosa">tuberculosa</tp:taxon-name-part></tp:taxon-name></italic>, which grows on jade. Interestingly, the margin of conidiomata and areolae of <italic><tp:taxon-name><tp:taxon-name-part taxon-name-part-type="genus" reg="Lecaimmeria">Lecaimmeria</tp:taxon-name-part><tp:taxon-name-part taxon-name-part-type="species" reg="tuberculosa">tuberculosa</tp:taxon-name-part></tp:taxon-name></italic> appear with heavily jade-green pruinose.</p><p>The immersed apothecia and brown thallus of <italic><tp:taxon-name><tp:taxon-name-part taxon-name-part-type="genus" reg="Lecaimmeria">Lecaimmeria</tp:taxon-name-part></tp:taxon-name></italic> often resemble those of <italic><tp:taxon-name><tp:taxon-name-part taxon-name-part-type="genus" reg="Immersaria">Immersaria</tp:taxon-name-part></tp:taxon-name></italic>, but <italic><tp:taxon-name><tp:taxon-name-part taxon-name-part-type="genus" reg="Lecaimmeria">Lecaimmeria</tp:taxon-name-part></tp:taxon-name></italic> differs in its red-brown lecanorine apothecia, often with a white margin, their orange epihymenium with a plectenchyma and the thallus containing gyrophoric acid. This genus might be confused with <italic><tp:taxon-name><tp:taxon-name-part taxon-name-part-type="genus" reg="Bellemerea">Bellemerea</tp:taxon-name-part></tp:taxon-name></italic> by its lecanorine apothecia and the <italic><tp:taxon-name><tp:taxon-name-part taxon-name-part-type="genus" reg="Porpidia">Porpidia</tp:taxon-name-part></tp:taxon-name></italic>-type asci with halonate ascospores, but the latter genus differs in its amyloid ascospores.</p><p>Three species, previously included in <italic><tp:taxon-name><tp:taxon-name-part taxon-name-part-type="genus" reg="Immersaria">Immersaria</tp:taxon-name-part></tp:taxon-name></italic>, <italic><tp:taxon-name><tp:taxon-name-part taxon-name-part-type="genus" reg="Immersaria">I.</tp:taxon-name-part><tp:taxon-name-part taxon-name-part-type="species" reg="cupreoatra">cupreoatra</tp:taxon-name-part></tp:taxon-name></italic>, <italic><tp:taxon-name><tp:taxon-name-part taxon-name-part-type="genus" reg="Immersaria">I.</tp:taxon-name-part><tp:taxon-name-part taxon-name-part-type="species" reg="iranica">iranica</tp:taxon-name-part></tp:taxon-name></italic> and <italic><tp:taxon-name><tp:taxon-name-part taxon-name-part-type="genus" reg="Immersaria">I.</tp:taxon-name-part><tp:taxon-name-part taxon-name-part-type="species" reg="mehadiana">mehadiana</tp:taxon-name-part></tp:taxon-name></italic>, have lecanorine apothecia, but two of these, <italic><tp:taxon-name><tp:taxon-name-part taxon-name-part-type="genus" reg="Immersaria">I.</tp:taxon-name-part><tp:taxon-name-part taxon-name-part-type="species" reg="cupreoatra">cupreoatra</tp:taxon-name-part></tp:taxon-name></italic> and <italic><tp:taxon-name><tp:taxon-name-part taxon-name-part-type="genus" reg="Immersaria">I.</tp:taxon-name-part><tp:taxon-name-part taxon-name-part-type="species" reg="mehadiana">mehadiana</tp:taxon-name-part></tp:taxon-name></italic>, currently lack molecular sequences. We suggest that these three species should be transferred to <italic><tp:taxon-name><tp:taxon-name-part taxon-name-part-type="genus" reg="Lecaimmeria">Lecaimmeria</tp:taxon-name-part></tp:taxon-name></italic>, based on the following factors. Their morphology is consistent with <italic><tp:taxon-name><tp:taxon-name-part taxon-name-part-type="genus" reg="Lecaimmeria">Lecaimmeria</tp:taxon-name-part></tp:taxon-name></italic> according to molecular results and comparisons with type specimens, high-resolution photographs of the type materials and the original descriptions. One unknown “<italic><tp:taxon-name><tp:taxon-name-part taxon-name-part-type="genus" reg="Immersaria">Immersaria</tp:taxon-name-part></tp:taxon-name></italic>” species from Macedonia is sister to <italic><tp:taxon-name><tp:taxon-name-part taxon-name-part-type="genus" reg="Lecaimmeria">Lecaimmeria</tp:taxon-name-part><tp:taxon-name-part taxon-name-part-type="species" reg="iranica">iranica</tp:taxon-name-part></tp:taxon-name></italic> in the phylogenetic tree (Fig. <xref ref-type="fig" rid="F3">3</xref>), but comparison with high-resolution photograph and previous records (<xref ref-type="bibr" rid="B14">Malíček and Mayrhofer 2017</xref>) show that it differs in its black margin of areolae and absence of gyrophoric acid. This unknown species with lecanorine apothecia is possibly a member of <italic><tp:taxon-name><tp:taxon-name-part taxon-name-part-type="genus" reg="Lecaimmeria">Lecaimmeria</tp:taxon-name-part></tp:taxon-name></italic>, but descriptions are lacking and the specimens were not seen. Thus, this species is temporarily retained in <italic><tp:taxon-name><tp:taxon-name-part taxon-name-part-type="genus" reg="Immersaria">Immersaria</tp:taxon-name-part></tp:taxon-name></italic>.</p></tp:treatment-sec><tp:treatment-sec><!--Section generated to contain objects referenced in tp:taxon-treatment.--><fig id="F8" position="float" orientation="portrait"><object-id xmlns:xlink="http://www.w3.org/1999/xlink" content-type="doi" xlink:type="simple">10.3897/mycokeys.87.72614.figure8</object-id><object-id xmlns:xlink="http://www.w3.org/1999/xlink" content-type="arpha" xlink:type="simple">8C1CDAFC-5006-5D32-93A3-F4E3B354D335</object-id><label>Figure 8.</label><caption><p><italic><tp:taxon-name><tp:taxon-name-part taxon-name-part-type="genus" reg="Lecaimmeria">Lecaimmeria</tp:taxon-name-part><tp:taxon-name-part taxon-name-part-type="species" reg="mongolica">mongolica</tp:taxon-name-part></tp:taxon-name></italic> (<bold>a–d</bold> SDNU20190354): <bold>a–b</bold> thallus <bold>c</bold> apothecial anatomy <bold>d</bold> ascospores. Scale bars: 1 mm (<bold>a–b</bold>); 20 μm (<bold>c</bold>); 10 μm (<bold>d</bold>).</p></caption><graphic xmlns:xlink="http://www.w3.org/1999/xlink" xlink:href="mycokeys-87-099-g008.jpg" position="float" orientation="portrait" xlink:type="simple" id="oo_646461.jpg"><uri content-type="original_file" xlink:type="simple">https://binary.pensoft.net/fig/646461</uri></graphic></fig><fig id="F9" position="float" orientation="portrait"><object-id xmlns:xlink="http://www.w3.org/1999/xlink" content-type="doi" xlink:type="simple">10.3897/mycokeys.87.72614.figure9</object-id><object-id xmlns:xlink="http://www.w3.org/1999/xlink" content-type="arpha" xlink:type="simple">2AEB7A87-E9F5-5810-BE1C-1A6CAAC0619D</object-id><label>Figure 9.</label><caption><p><italic><tp:taxon-name><tp:taxon-name-part taxon-name-part-type="genus" reg="Lecaimmeria">Lecaimmeria</tp:taxon-name-part><tp:taxon-name-part taxon-name-part-type="species" reg="orbicularis">orbicularis</tp:taxon-name-part></tp:taxon-name></italic> (<bold>a–e</bold><named-content xmlns:xlink="http://www.w3.org/1999/xlink" content-type="dwc:institutional_code" xlink:type="simple">KUN</named-content> 20–66753): <bold>a–b</bold> thallus <bold>c</bold> apothecial anatomy <bold>d</bold> ascus (Lugol’s iodine) <bold>e</bold> ascospores. <italic><tp:taxon-name><tp:taxon-name-part taxon-name-part-type="genus" reg="Lecaimmeria">L.</tp:taxon-name-part><tp:taxon-name-part taxon-name-part-type="species" reg="qinghaiensis">qinghaiensis</tp:taxon-name-part></tp:taxon-name></italic> (<bold>f–i</bold><named-content xmlns:xlink="http://www.w3.org/1999/xlink" content-type="dwc:institutional_code" xlink:type="simple">KUN</named-content> 20–68696): <bold>f–g</bold> thallus <bold>h</bold> apothecial anatomy <bold>i</bold> ascus. Scale bars: 1 mm (<bold>a–b, f–g</bold>); 20 μm (<bold>c, h</bold>); 10 μm (<bold>d, e, i</bold>).</p></caption><graphic xmlns:xlink="http://www.w3.org/1999/xlink" xlink:href="mycokeys-87-099-g009.jpg" position="float" orientation="portrait" xlink:type="simple" id="oo_646462.jpg"><uri content-type="original_file" xlink:type="simple">https://binary.pensoft.net/fig/646462</uri></graphic></fig><fig id="F10" position="float" orientation="portrait"><object-id xmlns:xlink="http://www.w3.org/1999/xlink" content-type="doi" xlink:type="simple">10.3897/mycokeys.87.72614.figure10</object-id><object-id xmlns:xlink="http://www.w3.org/1999/xlink" content-type="arpha" xlink:type="simple">B6487EC8-CEB0-5033-9A52-E6B6AF1FE17D</object-id><label>Figure 10.</label><caption><p><italic><tp:taxon-name><tp:taxon-name-part taxon-name-part-type="genus" reg="Lecaimmeria">Lecaimmeria</tp:taxon-name-part><tp:taxon-name-part taxon-name-part-type="species" reg="tibetica">tibetica</tp:taxon-name-part></tp:taxon-name></italic> (<bold>a–e</bold><named-content xmlns:xlink="http://www.w3.org/1999/xlink" content-type="dwc:institutional_code" xlink:type="simple">KUN</named-content> XY19–1288): <bold>a–b</bold> thallus <bold>c</bold> apothecial anatomy <bold>d</bold> ascus <bold>e</bold> ascospore. <italic><tp:taxon-name><tp:taxon-name-part taxon-name-part-type="genus" reg="Lecaimmeria">L.</tp:taxon-name-part><tp:taxon-name-part taxon-name-part-type="species" reg="tuberculosa">tuberculosa</tp:taxon-name-part></tp:taxon-name></italic> (<bold>f–i</bold><named-content xmlns:xlink="http://www.w3.org/1999/xlink" content-type="dwc:institutional_code" xlink:type="simple">KUN</named-content> 18–58864): <bold>f</bold> thallus <bold>g</bold> conidiomata <bold>h</bold> apothecial anatomy <bold>i</bold> ascospores. Scale bars: 1 mm (<bold>a–b, f–g</bold>); 20 μm (<bold>c</bold>); 50 μm (<bold>h</bold>); 10 μm (<bold>d, e, i</bold>).</p></caption><graphic xmlns:xlink="http://www.w3.org/1999/xlink" xlink:href="mycokeys-87-099-g010.jpg" position="float" orientation="portrait" xlink:type="simple" id="oo_646463.jpg"><uri content-type="original_file" xlink:type="simple">https://binary.pensoft.net/fig/646463</uri></graphic></fig><fig id="F3" position="float" orientation="portrait"><object-id xmlns:xlink="http://www.w3.org/1999/xlink" content-type="doi" xlink:type="simple">10.3897/mycokeys.87.72614.figure3</object-id><object-id xmlns:xlink="http://www.w3.org/1999/xlink" content-type="arpha" xlink:type="simple">0FD8E117-58C8-56C7-84C4-CE5BF3615078</object-id><label>Figure 3.</label><caption><p>Phylogenetic tree constructed from Maximum Likelihood analyses in <italic><tp:taxon-name><tp:taxon-name-part taxon-name-part-type="genus" reg="Lecaimmeria">Lecaimmeria</tp:taxon-name-part></tp:taxon-name></italic>, based on the concatenated nrITS-nrLSU-RPB1-RPB2 dataset. Maximum Likelihood bootstrap probabilities above 70% (left) and Bayesian Inference posterior probabilities above 0.9 (right) are given at the nodes. Solid purple rectangle: areolae margin white; solid grey rectangle: areolae margin black; hollow purple rectangle: areolae margin jade green pigmented. Solid blue circle gyrophoric acid; hollow blue circle: none.</p></caption><graphic xmlns:xlink="http://www.w3.org/1999/xlink" xlink:href="mycokeys-87-099-g003.jpg" position="float" orientation="portrait" xlink:type="simple" id="oo_646456.jpg"><uri content-type="original_file" xlink:type="simple">https://binary.pensoft.net/fig/646456</uri></graphic></fig></tp:treatment-sec><ref-list><ref id="B14"><mixed-citation xmlns:xlink="http://www.w3.org/1999/xlink" xlink:type="simple"><person-group><name name-style="western"><surname>Malíček</surname><given-names>J</given-names></name><name name-style="western"><surname>Mayrhofer</surname><given-names>H</given-names></name></person-group> (<year>2017</year>) <article-title>Additions to the lichen diversity of Macedonia (FYROM) [Ergänzungen zur Flechtendiversität von Makedonien (FYROM)].</article-title><source>Herzogia</source><volume>30</volume>(<issue>2</issue>): <fpage>431</fpage>–<lpage>444</lpage>. <ext-link xlink:href="10.13158/heia.30.2.2017.431" ext-link-type="doi" xlink:type="simple">https://doi.org/10.13158/heia.30.2.2017.431</ext-link></mixed-citation></ref></ref-list></tp:taxon-treatment>
