# Supplementary material for: ﻿Revision of Immersaria and a new lecanorine genus in Lecideaceae (lichenised Ascomycota, Lecanoromycetes)
Source: MycoKeys. 2022 Feb 15;87:99–132. doi: 10.3897/mycokeys.87.72614 (PMC8863769; doi:10.3897/mycokeys.87.72614)
Supplement: XML Treatment for Lecaimmeria botryoides [file mycokeys.87.72614-treatment8.xml]

<!DOCTYPE tp:taxon-treatment
  PUBLIC "-//TaxonX//DTD Taxonomic Treatment Publishing DTD v0 20100105//EN" "tax-treatment-NSO.dtd">
<tp:taxon-treatment xmlns:tp="http://www.plazi.org/taxpub"><tp:treatment-meta><kwd-group><label>Taxon classification</label><kwd>
              <named-content content-type="kingdom">Fungi</named-content>
            </kwd><kwd>
              <named-content content-type="order">Lecideales</named-content>
            </kwd><kwd>
              <named-content content-type="family">Lecideaceae</named-content>
            </kwd></kwd-group><mixed-citation publication-type="journal"><person-group><name><surname>Xie</surname><given-names>Cong-Miao</given-names></name><name><surname>Wang</surname><given-names>Li-Song</given-names></name><name><surname>Zhao</surname><given-names>Zun-Tian</given-names></name><name><surname>Zhang</surname><given-names>Yan-Yun</given-names></name><name><surname>Wang</surname><given-names>Xin-Yu</given-names></name><name><surname>Zhang</surname><given-names>Lu-Lu</given-names></name></person-group><article-title>﻿Revision of <italic><tp:taxon-name><tp:taxon-name-part taxon-name-part-type="genus" reg="Immersaria">Immersaria</tp:taxon-name-part></tp:taxon-name></italic> and a new lecanorine genus in <tp:taxon-name><tp:taxon-name-part taxon-name-part-type="family">Lecideaceae</tp:taxon-name-part></tp:taxon-name> (lichenised <tp:taxon-name><tp:taxon-name-part taxon-name-part-type="phylum">Ascomycota</tp:taxon-name-part></tp:taxon-name>, <tp:taxon-name><tp:taxon-name-part taxon-name-part-type="class">Lecanoromycetes</tp:taxon-name-part></tp:taxon-name>)</article-title><source>MycoKeys</source><day>15</day><month>02</month><year>2022</year><volume>87</volume><fpage>99</fpage><lpage>132</lpage><pub-id pub-id-type="doi">10.3897/mycokeys.87.72614</pub-id></mixed-citation></tp:treatment-meta><tp:nomenclature><label>﻿</label><tp:taxon-name>
            <object-id xmlns:xlink="http://www.w3.org/1999/xlink" content-type="arpha" xlink:type="simple">F167841F-DFEB-5D2F-A674-9605842275B3</object-id>
            <tp:taxon-name-part taxon-name-part-type="genus" reg="Lecaimmeria">Lecaimmeria</tp:taxon-name-part>
            <tp:taxon-name-part taxon-name-part-type="species" reg="botryoides">botryoides</tp:taxon-name-part>
            <object-id xmlns:xlink="http://www.w3.org/1999/xlink" content-type="mycobank" xlink:type="simple">839744</object-id>
          </tp:taxon-name><tp:taxon-authority>C.M. Xie &amp; Li S. Wang</tp:taxon-authority><tp:taxon-status xmlns:xlink="http://www.w3.org/1999/xlink" xlink:type="simple">sp. nov.</tp:taxon-status><xref ref-type="fig" rid="F7">Figure 7a–d</xref></tp:nomenclature><tp:treatment-sec sec-type="etymology" id="SECID0EPCAI"><title>Etymology.</title><p>The name “<tp:taxon-name><tp:taxon-name-part taxon-name-part-type="genus" reg="Lecaimmeria"/><tp:taxon-name-part taxon-name-part-type="species" reg="botryoides">botryoides</tp:taxon-name-part></tp:taxon-name>” refers to the crowded apothecia while immature.</p></tp:treatment-sec><tp:treatment-sec sec-type="material" id="SECID0E5CAI"><title>Type.</title><p>China. Sichuan Province: Aba City, Rangtang County, Haizi Mt., 4225 m elev., <named-content xmlns:xlink="http://www.w3.org/1999/xlink" content-type="dwc:verbatimCoordinates" xlink:type="simple"><named-content content-type="geo-json" specific-use="{&#34;type&#34;:&#34;Point&#34;,&#34;coordinates&#34;:[101.400000,32.350000]}" id="NCID0EHDAI" xlink:type="simple">32°21'N, 101°24'E</named-content></named-content>, on rock, 6 Sept 2020, Li-Song Wang et al. 20–66730 (<named-content xmlns:xlink="http://www.w3.org/1999/xlink" content-type="dwc:institutional_code" xlink:type="simple">KUN</named-content>-holotype).</p></tp:treatment-sec><tp:treatment-sec sec-type="description" id="SECID0ERDAI"><title>Description.</title><p>Thallus areolate, red-brown, discontinuous; areolae 0.2–1.0 mm across, flat, slightly concave or convex, pruinose, polygonal, tending to be rectangular, margins heavily pruinose. Prothallus black, distinct in the margin of thallus. Upper cortex 20.0–25.0 μm thick, brown; epinecral layer 22.0–48.0 μm thick; algal layer ca. 37.0 μm thick, cells 7.5–10.0 μm diam., round. Apothecia frequent, irregular, densely crowded while immature (3–6/areolae), aggregate once mature, immersed, 0.2–1.3 mm in diam.; disc red-brown, flat, or concave, epruinose; margin pruinose, slightly raised. Hymenium 67.0–100.0 (–155.0) μm thick, colourless; paraphyses ca. 2.0 μm wide, simple, only branched at the top, not anastomosing; epihymenium 25.0–30.0 μm thick, orange; plectenchyma 2.0–8.0 μm thick; subhymenium 17.0–38.0 μm thick, colourless; hypothecium pale brown to brown. Asci <italic><tp:taxon-name><tp:taxon-name-part taxon-name-part-type="genus" reg="Porpidia">Porpidia</tp:taxon-name-part></tp:taxon-name></italic>-type, cylindrical, eight-spored; ascospores 7.5–8.0 × 4.0–6.0 μm in diam., ellipsoid, halonate. Conidiomata not seen; conidia not seen.</p></tp:treatment-sec><tp:treatment-sec sec-type="chemistry" id="SECID0E5DAI"><title>Chemistry.</title><p>Thallus K–, C+/–. Medulla I+ violet. Chemotype Ⅰ: Gyrophoric acid. Chemotype Ⅱ: none.</p></tp:treatment-sec><tp:treatment-sec sec-type="ecology" id="SECID0EDEAI"><title>Ecology and distribution.</title><p>In China, growing on rock at elevations of 3100–4300 m in the alpine zone. This species is known from Qinghai and Sichuan Provinces of China.</p></tp:treatment-sec><tp:treatment-sec sec-type="notes" id="SECID0EIEAI"><title>Notes.</title><p><italic><tp:taxon-name><tp:taxon-name-part taxon-name-part-type="genus" reg="Lecaimmeria">Lecaimmeria</tp:taxon-name-part><tp:taxon-name-part taxon-name-part-type="species" reg="botryoides">botryoides</tp:taxon-name-part></tp:taxon-name></italic> is characterised by its discontinuous thallus, densely crowded apothecia while immature and the orange epihymenium. <italic><tp:taxon-name><tp:taxon-name-part taxon-name-part-type="genus" reg="Lecaimmeria">Lecaimmeria</tp:taxon-name-part><tp:taxon-name-part taxon-name-part-type="species" reg="orbicularis">orbicularis</tp:taxon-name-part></tp:taxon-name></italic> is similar to <italic><tp:taxon-name><tp:taxon-name-part taxon-name-part-type="genus" reg="Lecaimmeria">L.</tp:taxon-name-part><tp:taxon-name-part taxon-name-part-type="species" reg="botryoides">botryoides</tp:taxon-name-part></tp:taxon-name></italic> in its red-brown thallus, but differs in its round, flat apothecia and continuous thallus. The red-brown thallus of <italic><tp:taxon-name><tp:taxon-name-part taxon-name-part-type="genus" reg="Lecaimmeria">Lecaimmeria</tp:taxon-name-part><tp:taxon-name-part taxon-name-part-type="species" reg="botryoides">botryoides</tp:taxon-name-part></tp:taxon-name></italic> resembles <italic><tp:taxon-name><tp:taxon-name-part taxon-name-part-type="genus" reg="Lecidea">L.</tp:taxon-name-part><tp:taxon-name-part taxon-name-part-type="species" reg="cupreoatra">cupreoatra</tp:taxon-name-part></tp:taxon-name></italic>, but the latter differs in the black margin of its apothecia and its distinct black prothallus between areolae.</p></tp:treatment-sec><tp:treatment-sec sec-type="material" id="SECID0EFGAI"><title>Specimens examined (<named-content xmlns:xlink="http://www.w3.org/1999/xlink" content-type="dwc:institutional_code" xlink:type="simple">KUN</named-content>).</title><p>China. Qinghai Province: Banma Co., 3958 m elev., <named-content xmlns:xlink="http://www.w3.org/1999/xlink" content-type="dwc:verbatimCoordinates" xlink:type="simple"><named-content content-type="geo-json" specific-use="{&#34;type&#34;:&#34;Point&#34;,&#34;coordinates&#34;:[100.800000,32.666667]}" id="NCID0EUGAI" xlink:type="simple">32°40'N, 100°48'E</named-content></named-content>, on rock, 2020, Li-Song Wang et al. 20–66900, 3932 m elev., Li-Song Wang et al. 20–66898, 3935 m elev., Li-Song Wang et al. 20–66891, 3178 m elev., Li-Song Wang et al. 20–66765. Sichuan Province: Rangtang Co., Mt. Haizi, 4256 m elev., <named-content xmlns:xlink="http://www.w3.org/1999/xlink" content-type="dwc:verbatimCoordinates" xlink:type="simple"><named-content content-type="geo-json" specific-use="{&#34;type&#34;:&#34;Point&#34;,&#34;coordinates&#34;:[101.400000,32.350000]}" id="NCID0E3GAI" xlink:type="simple">32°21'N, 101°24'E</named-content></named-content>, on rock, 2020, Li-Song Wang et al. 20–66721, 4300 m elev., Li-Song Wang et al. 20–67706, 4276 m elev., Li-Song Wang et al. 20–66706, 4255 m elev., Li-Song Wang et al. 20–66707, 4274 m elev., Li-Song Wang et al. 20–66713, 4274 m elev., Li-Song Wang et al. 20–66711, 20–66705, 4225 m elev., Li-Song Wang et al. 20–66730, 4220 m elev., <named-content xmlns:xlink="http://www.w3.org/1999/xlink" content-type="dwc:verbatimCoordinates" xlink:type="simple"><named-content content-type="geo-json" specific-use="{&#34;type&#34;:&#34;Point&#34;,&#34;coordinates&#34;:[101.416667,32.333333]}" id="NCID0EEHAI" xlink:type="simple">32°20'N, 101°25'E</named-content></named-content>, Li-Song Wang et al. 20–66683.</p></tp:treatment-sec><tp:treatment-sec><!--Section generated to contain objects referenced in tp:taxon-treatment.--><fig id="F7" position="float" orientation="portrait"><object-id xmlns:xlink="http://www.w3.org/1999/xlink" content-type="doi" xlink:type="simple">10.3897/mycokeys.87.72614.figure7</object-id><object-id xmlns:xlink="http://www.w3.org/1999/xlink" content-type="arpha" xlink:type="simple">7B07ACF9-AA90-5B55-B813-442150C31001</object-id><label>Figure 7.</label><caption><p><italic><tp:taxon-name><tp:taxon-name-part taxon-name-part-type="genus" reg="Lecaimmeria">Lecaimmeria</tp:taxon-name-part><tp:taxon-name-part taxon-name-part-type="species" reg="botryoides">botryoides</tp:taxon-name-part></tp:taxon-name></italic> (<bold>a–d</bold><named-content xmlns:xlink="http://www.w3.org/1999/xlink" content-type="dwc:institutional_code" xlink:type="simple">KUN</named-content> 20–66730): <bold>a–b</bold> thallus <bold>c</bold> apothecial anatomy. <italic><tp:taxon-name><tp:taxon-name-part taxon-name-part-type="genus" reg="Lecidea">L.</tp:taxon-name-part><tp:taxon-name-part taxon-name-part-type="species" reg="lyagea">lyagea</tp:taxon-name-part></tp:taxon-name></italic> (<bold>e–h</bold><named-content xmlns:xlink="http://www.w3.org/1999/xlink" content-type="dwc:institutional_code" xlink:type="simple">KUN</named-content> 20–69070): <bold>e–f</bold> thallus <bold>g</bold> apothecial anatomy <bold>h</bold> scospores. Scale bars: 1 mm (<bold>a–b, e–f</bold>); 20 μm (<bold>c, g</bold>); 10 μm (<bold>d, h</bold>).</p></caption><graphic xmlns:xlink="http://www.w3.org/1999/xlink" xlink:href="mycokeys-87-099-g007.jpg" position="float" orientation="portrait" xlink:type="simple" id="oo_646460.jpg"><uri content-type="original_file" xlink:type="simple">https://binary.pensoft.net/fig/646460</uri></graphic></fig></tp:treatment-sec></tp:taxon-treatment>
