# Supplementary material for: ﻿Revision of Immersaria and a new lecanorine genus in Lecideaceae (lichenised Ascomycota, Lecanoromycetes)
Source: MycoKeys. 2022 Feb 15;87:99–132. doi: 10.3897/mycokeys.87.72614 (PMC8863769; doi:10.3897/mycokeys.87.72614)
Supplement: XML Treatment for Lecaimmeria cupreoatra [file mycokeys.87.72614-treatment9.xml]

<!DOCTYPE tp:taxon-treatment
  PUBLIC "-//TaxonX//DTD Taxonomic Treatment Publishing DTD v0 20100105//EN" "tax-treatment-NSO.dtd">
<tp:taxon-treatment xmlns:tp="http://www.plazi.org/taxpub"><tp:treatment-meta><kwd-group><label>Taxon classification</label><kwd>
              <named-content content-type="kingdom">Fungi</named-content>
            </kwd><kwd>
              <named-content content-type="order">Lecideales</named-content>
            </kwd><kwd>
              <named-content content-type="family">Lecideaceae</named-content>
            </kwd></kwd-group><mixed-citation publication-type="journal"><person-group><name><surname>Xie</surname><given-names>Cong-Miao</given-names></name><name><surname>Wang</surname><given-names>Li-Song</given-names></name><name><surname>Zhao</surname><given-names>Zun-Tian</given-names></name><name><surname>Zhang</surname><given-names>Yan-Yun</given-names></name><name><surname>Wang</surname><given-names>Xin-Yu</given-names></name><name><surname>Zhang</surname><given-names>Lu-Lu</given-names></name></person-group><article-title>﻿Revision of <italic><tp:taxon-name><tp:taxon-name-part taxon-name-part-type="genus" reg="Immersaria">Immersaria</tp:taxon-name-part></tp:taxon-name></italic> and a new lecanorine genus in <tp:taxon-name><tp:taxon-name-part taxon-name-part-type="family">Lecideaceae</tp:taxon-name-part></tp:taxon-name> (lichenised <tp:taxon-name><tp:taxon-name-part taxon-name-part-type="phylum">Ascomycota</tp:taxon-name-part></tp:taxon-name>, <tp:taxon-name><tp:taxon-name-part taxon-name-part-type="class">Lecanoromycetes</tp:taxon-name-part></tp:taxon-name>)</article-title><source>MycoKeys</source><day>15</day><month>02</month><year>2022</year><volume>87</volume><fpage>99</fpage><lpage>132</lpage><pub-id pub-id-type="doi">10.3897/mycokeys.87.72614</pub-id></mixed-citation></tp:treatment-meta><tp:nomenclature><label>﻿</label><tp:taxon-name>
            <object-id xmlns:xlink="http://www.w3.org/1999/xlink" content-type="arpha" xlink:type="simple">1281AE93-E08C-5ADF-8589-22D011D47DF2</object-id>
            <tp:taxon-name-part taxon-name-part-type="genus" reg="Lecaimmeria">Lecaimmeria</tp:taxon-name-part>
            <tp:taxon-name-part taxon-name-part-type="species" reg="cupreoatra">cupreoatra</tp:taxon-name-part>
            <object-id xmlns:xlink="http://www.w3.org/1999/xlink" content-type="mycobank" xlink:type="simple">839745</object-id>
          </tp:taxon-name><tp:taxon-authority>(Nyl.) C.M. Xie</tp:taxon-authority><tp:taxon-status xmlns:xlink="http://www.w3.org/1999/xlink" xlink:type="simple">comb. nov.</tp:taxon-status></tp:nomenclature><tp:treatment-sec sec-type="Basionyms" id="SECID0ESIAI"><title>Basionyms.</title><p><italic><tp:taxon-name><tp:taxon-name-part taxon-name-part-type="genus" reg="Lecanora">Lecanora</tp:taxon-name-part><tp:taxon-name-part taxon-name-part-type="species" reg="cupreoatra">cupreoatra</tp:taxon-name-part></tp:taxon-name></italic> Nyl., Lichens Lapponiae orientalis: 181 (1866).</p></tp:treatment-sec><tp:treatment-sec sec-type="material" id="SECID0EDJAI"><title>Type.</title><p>Russia. “Medvæschiigora, ad Onegam”, 13 June 1863, Th. Simming, H9508237 (H-lectotype!).</p></tp:treatment-sec><tp:treatment-sec sec-type="description" id="SECID0EIJAI"><title>Description.</title><p><xref ref-type="bibr" rid="B17">Nylander (1866)</xref> and Clauzade and Roux (1985).</p></tp:treatment-sec><tp:treatment-sec sec-type="notes" id="SECID0ESJAI"><title>Notes.</title><p>The lectotype grows on siliceous rock and contains several intact apothecia. As “<italic><tp:taxon-name><tp:taxon-name-part taxon-name-part-type="genus" reg="Immersaria">Immersaria</tp:taxon-name-part></tp:taxon-name></italic>” <italic><tp:taxon-name><tp:taxon-name-part taxon-name-part-type="genus" reg="Immersaria"/><tp:taxon-name-part taxon-name-part-type="species" reg="cupreoatra">cupreoatra</tp:taxon-name-part></tp:taxon-name></italic> has lecanorine apothecia and is related to <italic><tp:taxon-name><tp:taxon-name-part taxon-name-part-type="genus" reg="Immersaria">I.</tp:taxon-name-part><tp:taxon-name-part taxon-name-part-type="species" reg="lygeae">lygeae</tp:taxon-name-part></tp:taxon-name></italic> in our phylogeny, it is, therefore, transferred to <italic><tp:taxon-name><tp:taxon-name-part taxon-name-part-type="genus" reg="Lecaimmeria">Lecaimmeria</tp:taxon-name-part></tp:taxon-name></italic>. This species has not been correctly recorded in China (see notes for <italic><tp:taxon-name><tp:taxon-name-part taxon-name-part-type="genus" reg="Lecaimmeria">Lecaimmeria</tp:taxon-name-part><tp:taxon-name-part taxon-name-part-type="species" reg="mongolica">mongolica</tp:taxon-name-part></tp:taxon-name></italic>). The species is known from Europe, Mongolia, Russia, and USA (<xref ref-type="bibr" rid="B3">Calatayud and Rambold 1998</xref>).</p></tp:treatment-sec><tp:treatment-sec sec-type="material" id="SECID0EKLAI"><title>Specimens examined (H).</title><p>Russia. Kl. Kurkijoki, Kuuppala, Himohirsi, 12 May 1934, Räsänen, V., H9503417, H9510194.</p></tp:treatment-sec><ref-list><ref id="B17"><mixed-citation xmlns:xlink="http://www.w3.org/1999/xlink" xlink:type="simple"><person-group><name name-style="western"><surname>Nylander</surname><given-names>W</given-names></name></person-group> (<year>1866</year>) <article-title>Lichenes Lapponiae orientalis.</article-title><source>Notiser ur Sällskapets pro Fauna et Flora Fennica Förhandlingar</source><volume>8</volume>: <fpage>101</fpage>–<lpage>192</lpage>.</mixed-citation></ref><ref id="B3"><mixed-citation xmlns:xlink="http://www.w3.org/1999/xlink" xlink:type="simple"><person-group><name name-style="western"><surname>Calatayud</surname><given-names>V</given-names></name><name name-style="western"><surname>Rambold</surname><given-names>G</given-names></name></person-group> (<year>1998</year>) <article-title>Two new species of the lichen genus <italic><tp:taxon-name><tp:taxon-name-part taxon-name-part-type="genus">Immersaria</tp:taxon-name-part></tp:taxon-name></italic> (<tp:taxon-name><tp:taxon-name-part taxon-name-part-type="family">Porpidiaceae</tp:taxon-name-part></tp:taxon-name>).</article-title><source>Lichenologist</source><volume>30</volume>: <fpage>231</fpage>–<lpage>244</lpage>. <ext-link xlink:href="10.1006/lich.1997.0133" ext-link-type="doi" xlink:type="simple">https://doi.org/10.1006/lich.1997.0133</ext-link></mixed-citation></ref></ref-list></tp:taxon-treatment>
