# Supplementary material for: ﻿Revision of Immersaria and a new lecanorine genus in Lecideaceae (lichenised Ascomycota, Lecanoromycetes)
Source: MycoKeys. 2022 Feb 15;87:99–132. doi: 10.3897/mycokeys.87.72614 (PMC8863769; doi:10.3897/mycokeys.87.72614)
Supplement: XML Treatment for Lecaimmeria iranica [file mycokeys.87.72614-treatment10.xml]

<!DOCTYPE tp:taxon-treatment
  PUBLIC "-//TaxonX//DTD Taxonomic Treatment Publishing DTD v0 20100105//EN" "tax-treatment-NSO.dtd">
<tp:taxon-treatment xmlns:tp="http://www.plazi.org/taxpub"><tp:treatment-meta><kwd-group><label>Taxon classification</label><kwd>
              <named-content content-type="kingdom">Fungi</named-content>
            </kwd><kwd>
              <named-content content-type="order">Lecideales</named-content>
            </kwd><kwd>
              <named-content content-type="family">Lecideaceae</named-content>
            </kwd></kwd-group><mixed-citation publication-type="journal"><person-group><name><surname>Xie</surname><given-names>Cong-Miao</given-names></name><name><surname>Wang</surname><given-names>Li-Song</given-names></name><name><surname>Zhao</surname><given-names>Zun-Tian</given-names></name><name><surname>Zhang</surname><given-names>Yan-Yun</given-names></name><name><surname>Wang</surname><given-names>Xin-Yu</given-names></name><name><surname>Zhang</surname><given-names>Lu-Lu</given-names></name></person-group><article-title>﻿Revision of <italic><tp:taxon-name><tp:taxon-name-part taxon-name-part-type="genus" reg="Immersaria">Immersaria</tp:taxon-name-part></tp:taxon-name></italic> and a new lecanorine genus in <tp:taxon-name><tp:taxon-name-part taxon-name-part-type="family">Lecideaceae</tp:taxon-name-part></tp:taxon-name> (lichenised <tp:taxon-name><tp:taxon-name-part taxon-name-part-type="phylum">Ascomycota</tp:taxon-name-part></tp:taxon-name>, <tp:taxon-name><tp:taxon-name-part taxon-name-part-type="class">Lecanoromycetes</tp:taxon-name-part></tp:taxon-name>)</article-title><source>MycoKeys</source><day>15</day><month>02</month><year>2022</year><volume>87</volume><fpage>99</fpage><lpage>132</lpage><pub-id pub-id-type="doi">10.3897/mycokeys.87.72614</pub-id></mixed-citation></tp:treatment-meta><tp:nomenclature><label>﻿</label><tp:taxon-name>
            <object-id xmlns:xlink="http://www.w3.org/1999/xlink" content-type="arpha" xlink:type="simple">6DA2EA0E-439D-5DBE-895D-A831F71661DC</object-id>
            <tp:taxon-name-part taxon-name-part-type="genus" reg="Lecaimmeria">Lecaimmeria</tp:taxon-name-part>
            <tp:taxon-name-part taxon-name-part-type="species" reg="iranica">iranica</tp:taxon-name-part>
            <object-id xmlns:xlink="http://www.w3.org/1999/xlink" content-type="mycobank" xlink:type="simple">839746</object-id>
          </tp:taxon-name><tp:taxon-authority>(Valadb., Sipman &amp; Rambold) C.M. Xie</tp:taxon-authority><tp:taxon-status xmlns:xlink="http://www.w3.org/1999/xlink" xlink:type="simple">comb. nov.</tp:taxon-status></tp:nomenclature><tp:treatment-sec sec-type="Basionyms" id="SECID0EYMAI"><title>Basionyms.</title><p><italic><tp:taxon-name><tp:taxon-name-part taxon-name-part-type="genus" reg="Immersaria">Immersaria</tp:taxon-name-part><tp:taxon-name-part taxon-name-part-type="species" reg="iranica">iranica</tp:taxon-name-part></tp:taxon-name></italic> Valadb., Sipman &amp; Rambold, Lichenologist 43(3): 204 (2011).</p></tp:treatment-sec><tp:treatment-sec sec-type="material" id="SECID0EJNAI"><title>Type.</title><p>Iran. Mazandaran, Haraz Road, 20 km to Aamol, <named-content xmlns:xlink="http://www.w3.org/1999/xlink" content-type="dwc:verbatimCoordinates" xlink:type="simple"><named-content content-type="geo-json" specific-use="{&#34;type&#34;:&#34;Point&#34;,&#34;coordinates&#34;:[52.350000,36.283333]}" id="NCID0ESNAI" xlink:type="simple">36°17'N, 52°21'E</named-content></named-content>, on calcareous rock, 1475 m, 7 Apr 2006, T. Valadbeigi 9008 (TARI-holotype; B, hb. Valadbeigi-isotype). Not seen.</p></tp:treatment-sec><tp:treatment-sec sec-type="description" id="SECID0EXNAI"><title>Description.</title><p><xref ref-type="bibr" rid="B23">Valadbeigi et al. (2011)</xref>.</p></tp:treatment-sec><tp:treatment-sec sec-type="notes" id="SECID0EBOAI"><title>Notes.</title><p>“<italic><tp:taxon-name><tp:taxon-name-part taxon-name-part-type="genus" reg="Immersaria">Immersaria</tp:taxon-name-part></tp:taxon-name></italic>” <italic><tp:taxon-name><tp:taxon-name-part taxon-name-part-type="genus" reg="Immersaria"/><tp:taxon-name-part taxon-name-part-type="species" reg="iranica">iranica</tp:taxon-name-part></tp:taxon-name></italic> has lecanorine apothecia, a distinct epinecral layer and halonate ascospores (<xref ref-type="bibr" rid="B23">Valadbeigi et al. 2011</xref>). The materials from China are in accordance with the materials of Iran, based on comparisons with the original descriptions and the photographs given by <xref ref-type="bibr" rid="B23">Valadbeigi et al. (2011)</xref>. The characters of this species are consistent with the new genus and the phylogenetic results showed that it was clustered with species of <italic><tp:taxon-name><tp:taxon-name-part taxon-name-part-type="genus" reg="Lecaimmeria">Lecaimmeria</tp:taxon-name-part></tp:taxon-name></italic>. Therefore, it was transferred to <italic><tp:taxon-name><tp:taxon-name-part taxon-name-part-type="genus" reg="Lecaimmeria">Lecaimmeria</tp:taxon-name-part></tp:taxon-name></italic>. This species is currently known from Iran and China.</p></tp:treatment-sec><tp:treatment-sec sec-type="material" id="SECID0EOPAI"><title>Specimens examined (<named-content xmlns:xlink="http://www.w3.org/1999/xlink" content-type="dwc:institutional_code" xlink:type="simple">SDNU</named-content>).</title><p>China. Xinjiang: Urumqi, Mt. Tianshan-glacier No.1, alt. 3800 m, on rock, 2011, Z.L. Huang SDNU20126106, SDNU20129049.</p></tp:treatment-sec><ref-list><ref id="B23"><mixed-citation xmlns:xlink="http://www.w3.org/1999/xlink" xlink:type="simple"><person-group><name name-style="western"><surname>Valadbeigi</surname><given-names>T</given-names></name><name name-style="western"><surname>Sipman</surname><given-names>H</given-names></name><name name-style="western"><surname>Rambold</surname><given-names>G</given-names></name></person-group> (<year>2011</year>) <article-title>The genus <italic><tp:taxon-name><tp:taxon-name-part taxon-name-part-type="genus">Immersaria</tp:taxon-name-part></tp:taxon-name></italic> (<tp:taxon-name><tp:taxon-name-part taxon-name-part-type="family">Lecideaceae</tp:taxon-name-part></tp:taxon-name>) in Iran, including <italic><tp:taxon-name><tp:taxon-name-part taxon-name-part-type="genus">I.</tp:taxon-name-part><tp:taxon-name-part taxon-name-part-type="species">iranica</tp:taxon-name-part></tp:taxon-name></italic> sp. nov.</article-title><source>Lichenologist</source><volume>43</volume>(<issue>3</issue>): <fpage>203</fpage>–<lpage>208</lpage>. <ext-link xlink:href="10.1017/S0024282911000077" ext-link-type="doi" xlink:type="simple">https://doi.org/10.1017/S0024282911000077</ext-link></mixed-citation></ref></ref-list></tp:taxon-treatment>
