# Supplementary material for: ﻿Revision of Immersaria and a new lecanorine genus in Lecideaceae (lichenised Ascomycota, Lecanoromycetes)
Source: MycoKeys. 2022 Feb 15;87:99–132. doi: 10.3897/mycokeys.87.72614 (PMC8863769; doi:10.3897/mycokeys.87.72614)
Supplement: XML Treatment for Lecaimmeria lygaea [file mycokeys.87.72614-treatment11.xml]

<!DOCTYPE tp:taxon-treatment
  PUBLIC "-//TaxonX//DTD Taxonomic Treatment Publishing DTD v0 20100105//EN" "tax-treatment-NSO.dtd">
<tp:taxon-treatment xmlns:tp="http://www.plazi.org/taxpub"><tp:treatment-meta><kwd-group><label>Taxon classification</label><kwd>
              <named-content content-type="kingdom">Fungi</named-content>
            </kwd><kwd>
              <named-content content-type="order">Lecideales</named-content>
            </kwd><kwd>
              <named-content content-type="family">Lecideaceae</named-content>
            </kwd></kwd-group><mixed-citation publication-type="journal"><person-group><name><surname>Xie</surname><given-names>Cong-Miao</given-names></name><name><surname>Wang</surname><given-names>Li-Song</given-names></name><name><surname>Zhao</surname><given-names>Zun-Tian</given-names></name><name><surname>Zhang</surname><given-names>Yan-Yun</given-names></name><name><surname>Wang</surname><given-names>Xin-Yu</given-names></name><name><surname>Zhang</surname><given-names>Lu-Lu</given-names></name></person-group><article-title>﻿Revision of <italic><tp:taxon-name><tp:taxon-name-part taxon-name-part-type="genus" reg="Immersaria">Immersaria</tp:taxon-name-part></tp:taxon-name></italic> and a new lecanorine genus in <tp:taxon-name><tp:taxon-name-part taxon-name-part-type="family">Lecideaceae</tp:taxon-name-part></tp:taxon-name> (lichenised <tp:taxon-name><tp:taxon-name-part taxon-name-part-type="phylum">Ascomycota</tp:taxon-name-part></tp:taxon-name>, <tp:taxon-name><tp:taxon-name-part taxon-name-part-type="class">Lecanoromycetes</tp:taxon-name-part></tp:taxon-name>)</article-title><source>MycoKeys</source><day>15</day><month>02</month><year>2022</year><volume>87</volume><fpage>99</fpage><lpage>132</lpage><pub-id pub-id-type="doi">10.3897/mycokeys.87.72614</pub-id></mixed-citation></tp:treatment-meta><tp:nomenclature><label>﻿</label><tp:taxon-name>
            <object-id xmlns:xlink="http://www.w3.org/1999/xlink" content-type="arpha" xlink:type="simple">55D6DE48-A23E-580E-9D35-37E7D198288E</object-id>
            <tp:taxon-name-part taxon-name-part-type="genus" reg="Lecaimmeria">Lecaimmeria</tp:taxon-name-part>
            <tp:taxon-name-part taxon-name-part-type="species" reg="lygaea">lygaea</tp:taxon-name-part>
            <object-id xmlns:xlink="http://www.w3.org/1999/xlink" content-type="mycobank" xlink:type="simple">839747</object-id>
          </tp:taxon-name><tp:taxon-authority>C.M. Xie &amp; Lu L. Zhang</tp:taxon-authority><tp:taxon-status xmlns:xlink="http://www.w3.org/1999/xlink" xlink:type="simple">sp. nov.</tp:taxon-status><xref ref-type="fig" rid="F7">Figure 7e–h</xref></tp:nomenclature><tp:treatment-sec sec-type="etymology" id="SECID0EHRAI"><title>Etymology.</title><p>The name “<tp:taxon-name><tp:taxon-name-part taxon-name-part-type="genus" reg="Lecaimmeria"/><tp:taxon-name-part taxon-name-part-type="species" reg="lygaea">lygaea</tp:taxon-name-part></tp:taxon-name>” refers to the dark appearance of the thallus.</p></tp:treatment-sec><tp:treatment-sec sec-type="material" id="SECID0EWRAI"><title>Type.</title><p>China. Tibet: Changdu City, Mangkang County, Luoni Village, 4127 m elev., <named-content xmlns:xlink="http://www.w3.org/1999/xlink" content-type="dwc:verbatimCoordinates" xlink:type="simple"><named-content content-type="geo-json" specific-use="{&#34;type&#34;:&#34;Point&#34;,&#34;coordinates&#34;:[98.550000,29.933333]}" id="NCID0E6RAI" xlink:type="simple">29°56'N, 98°33'E</named-content></named-content>, on rock, 24 Sept 2020, Li-Song Wang et al. 20–69072 (<named-content xmlns:xlink="http://www.w3.org/1999/xlink" content-type="dwc:institutional_code" xlink:type="simple">KUN</named-content>-holotype).</p></tp:treatment-sec><tp:treatment-sec sec-type="description" id="SECID0EJSAI"><title>Description.</title><p>Thallus areolate, dark red-brown, dark brown, continuous; areolae 0.5–1.0 mm across, flat, epruinose, irregular pentagonal, sometimes rectangular, fissures between areolae often filled with black prothallus; margin black, thinly pruinose; prothallus black, developed between areolae, also distinct in the margin. Upper cortex ca. 20.0 μm thick, orange-brown; epinecral layer ca. 15.0 μm thick; algal layer ca. 50.0 μm thick, cells 7.0–13.0 μm in diam., round. Apothecia frequent, round, crowded, immersed, 0.2–0.8 mm in diam.; disc red-brown, flat, or concave, epruinose; margin black, moderately thick, pruinose, raised. Hymenium 75.0–93.0 μm thick, colourless; paraphyses ca. 2.0 μm wide, simple, unbranched, not anastomosing; epihymenium 25.0–38.0 μm thick, orange brown; plectenchyma ca. 7.0 μm thick; subhymenium 20.0–25.0 μm thick, colourless; hypothecium brown Asci <italic><tp:taxon-name><tp:taxon-name-part taxon-name-part-type="genus" reg="Porpidia">Porpidia</tp:taxon-name-part></tp:taxon-name></italic>-type, cylindrical, eight-spored; ascospores 12.5–20.0 × 5.0–7.5 μm in diam., ellipsoid, halonate. Conidiomata immersed, stellate, black, margin pruinose; conidia 5.0 × 1.0 μm, bacilliform.</p></tp:treatment-sec><tp:treatment-sec sec-type="chemistry" id="SECID0EWSAI"><title>Chemistry.</title><p>Thallus K–, C–. Medulla I+ violet. Unknown fatty acid by <abbrev xmlns:xlink="http://www.w3.org/1999/xlink" xlink:title="thin-layer chromatography" id="ABBRID0E3SAI" xlink:type="simple">TLC</abbrev>.</p></tp:treatment-sec><tp:treatment-sec sec-type="ecology" id="SECID0EATAI"><title>Ecology and distribution.</title><p>In China, growing on sandstone at elevations of 4000–4200 m in the alpine zone. This species is known from the Tibet Region of China.</p></tp:treatment-sec><tp:treatment-sec sec-type="notes" id="SECID0EFTAI"><title>Notes.</title><p><italic><tp:taxon-name><tp:taxon-name-part taxon-name-part-type="genus" reg="Lecaimmeria">Lecaimmeria</tp:taxon-name-part><tp:taxon-name-part taxon-name-part-type="species" reg="lygaea">lygaea</tp:taxon-name-part></tp:taxon-name></italic> is characterised by its dark brown thallus, black margin of its areolae, black prothallus which fills the fissures between areolae, dark orange apothecia and its orange brown epihymenium. <italic><tp:taxon-name><tp:taxon-name-part taxon-name-part-type="genus" reg="Lecaimmeria">Lecaimmeria</tp:taxon-name-part><tp:taxon-name-part taxon-name-part-type="species" reg="cupreoatra">cupreoatra</tp:taxon-name-part></tp:taxon-name></italic> and <italic><tp:taxon-name><tp:taxon-name-part taxon-name-part-type="genus" reg="Lecaimmeria">L.</tp:taxon-name-part><tp:taxon-name-part taxon-name-part-type="species" reg="mehadiana">mehadiana</tp:taxon-name-part></tp:taxon-name></italic> are similar to <italic><tp:taxon-name><tp:taxon-name-part taxon-name-part-type="genus" reg="Lecaimmeria">L.</tp:taxon-name-part><tp:taxon-name-part taxon-name-part-type="species" reg="lygaea">lygaea</tp:taxon-name-part></tp:taxon-name></italic>, but <italic><tp:taxon-name><tp:taxon-name-part taxon-name-part-type="genus" reg="Lecidea">L.</tp:taxon-name-part><tp:taxon-name-part taxon-name-part-type="species" reg="cupreoatra">cupreoatra</tp:taxon-name-part></tp:taxon-name></italic> has a discontinuous thallus, with each areola surrounded by black prothallus, dark red-brown to black-brown apothecia without a margin. <italic><tp:taxon-name><tp:taxon-name-part taxon-name-part-type="genus" reg="Lecaimmeria">Lecaimmeria</tp:taxon-name-part><tp:taxon-name-part taxon-name-part-type="species" reg="mehadiana">mehadiana</tp:taxon-name-part></tp:taxon-name></italic> has areolae with a white margin, black-brown apothecia, brown epihymenium and contains 4-O-demethylplanaic acid. The phylogenetic results show that <italic><tp:taxon-name><tp:taxon-name-part taxon-name-part-type="genus" reg="Lecaimmeria">Lecaimmeria</tp:taxon-name-part><tp:taxon-name-part taxon-name-part-type="species" reg="tibetica">tibetica</tp:taxon-name-part></tp:taxon-name></italic> is the sister species to <italic><tp:taxon-name><tp:taxon-name-part taxon-name-part-type="genus" reg="Lecaimmeria">L.</tp:taxon-name-part><tp:taxon-name-part taxon-name-part-type="species" reg="lygaea">lygaea.</tp:taxon-name-part></tp:taxon-name></italic> They are similar in chemistry, but differ in its orange-brown thallus and dark orange brown apothecia.</p></tp:treatment-sec><tp:treatment-sec sec-type="material" id="SECID0EDWAI"><title>Specimens examined (<named-content xmlns:xlink="http://www.w3.org/1999/xlink" content-type="dwc:institutional_code" xlink:type="simple">KUN</named-content>).</title><p>China. Tibet: Changdu City, Mangkang Co., Luoni Village, 4099 m elev., <named-content xmlns:xlink="http://www.w3.org/1999/xlink" content-type="dwc:verbatimCoordinates" xlink:type="simple"><named-content content-type="geo-json" specific-use="{&#34;type&#34;:&#34;Point&#34;,&#34;coordinates&#34;:[98.550000,29.933333]}" id="NCID0ESWAI" xlink:type="simple">29°56'N, 98°33'E</named-content></named-content>, on rock, 2020, Li-Song Wang et al. 20–69054, 4131 m elev., Li-Song Wang et al. 20–69070, 4127 m elev., Li-Song Wang et al. 20–69072, 4095 m elev., Li-Song Wang et al.20–69053.</p></tp:treatment-sec><tp:treatment-sec><!--Section generated to contain objects referenced in tp:taxon-treatment.--><fig id="F7" position="float" orientation="portrait"><object-id xmlns:xlink="http://www.w3.org/1999/xlink" content-type="doi" xlink:type="simple">10.3897/mycokeys.87.72614.figure7</object-id><object-id xmlns:xlink="http://www.w3.org/1999/xlink" content-type="arpha" xlink:type="simple">7B07ACF9-AA90-5B55-B813-442150C31001</object-id><label>Figure 7.</label><caption><p><italic><tp:taxon-name><tp:taxon-name-part taxon-name-part-type="genus" reg="Lecaimmeria">Lecaimmeria</tp:taxon-name-part><tp:taxon-name-part taxon-name-part-type="species" reg="botryoides">botryoides</tp:taxon-name-part></tp:taxon-name></italic> (<bold>a–d</bold><named-content xmlns:xlink="http://www.w3.org/1999/xlink" content-type="dwc:institutional_code" xlink:type="simple">KUN</named-content> 20–66730): <bold>a–b</bold> thallus <bold>c</bold> apothecial anatomy. <italic><tp:taxon-name><tp:taxon-name-part taxon-name-part-type="genus" reg="Lecidea">L.</tp:taxon-name-part><tp:taxon-name-part taxon-name-part-type="species" reg="lyagea">lyagea</tp:taxon-name-part></tp:taxon-name></italic> (<bold>e–h</bold><named-content xmlns:xlink="http://www.w3.org/1999/xlink" content-type="dwc:institutional_code" xlink:type="simple">KUN</named-content> 20–69070): <bold>e–f</bold> thallus <bold>g</bold> apothecial anatomy <bold>h</bold> scospores. Scale bars: 1 mm (<bold>a–b, e–f</bold>); 20 μm (<bold>c, g</bold>); 10 μm (<bold>d, h</bold>).</p></caption><graphic xmlns:xlink="http://www.w3.org/1999/xlink" xlink:href="mycokeys-87-099-g007.jpg" position="float" orientation="portrait" xlink:type="simple" id="oo_646460.jpg"><uri content-type="original_file" xlink:type="simple">https://binary.pensoft.net/fig/646460</uri></graphic></fig></tp:treatment-sec></tp:taxon-treatment>
