# Supplementary material for: ﻿Revision of Immersaria and a new lecanorine genus in Lecideaceae (lichenised Ascomycota, Lecanoromycetes)
Source: MycoKeys. 2022 Feb 15;87:99–132. doi: 10.3897/mycokeys.87.72614 (PMC8863769; doi:10.3897/mycokeys.87.72614)
Supplement: XML Treatment for Lecaimmeria mehadiana [file mycokeys.87.72614-treatment12.xml]

<!DOCTYPE tp:taxon-treatment
  PUBLIC "-//TaxonX//DTD Taxonomic Treatment Publishing DTD v0 20100105//EN" "tax-treatment-NSO.dtd">
<tp:taxon-treatment xmlns:tp="http://www.plazi.org/taxpub"><tp:treatment-meta><kwd-group><label>Taxon classification</label><kwd>
              <named-content content-type="kingdom">Fungi</named-content>
            </kwd><kwd>
              <named-content content-type="order">Lecideales</named-content>
            </kwd><kwd>
              <named-content content-type="family">Lecideaceae</named-content>
            </kwd></kwd-group><mixed-citation publication-type="journal"><person-group><name><surname>Xie</surname><given-names>Cong-Miao</given-names></name><name><surname>Wang</surname><given-names>Li-Song</given-names></name><name><surname>Zhao</surname><given-names>Zun-Tian</given-names></name><name><surname>Zhang</surname><given-names>Yan-Yun</given-names></name><name><surname>Wang</surname><given-names>Xin-Yu</given-names></name><name><surname>Zhang</surname><given-names>Lu-Lu</given-names></name></person-group><article-title>﻿Revision of <italic><tp:taxon-name><tp:taxon-name-part taxon-name-part-type="genus" reg="Immersaria">Immersaria</tp:taxon-name-part></tp:taxon-name></italic> and a new lecanorine genus in <tp:taxon-name><tp:taxon-name-part taxon-name-part-type="family">Lecideaceae</tp:taxon-name-part></tp:taxon-name> (lichenised <tp:taxon-name><tp:taxon-name-part taxon-name-part-type="phylum">Ascomycota</tp:taxon-name-part></tp:taxon-name>, <tp:taxon-name><tp:taxon-name-part taxon-name-part-type="class">Lecanoromycetes</tp:taxon-name-part></tp:taxon-name>)</article-title><source>MycoKeys</source><day>15</day><month>02</month><year>2022</year><volume>87</volume><fpage>99</fpage><lpage>132</lpage><pub-id pub-id-type="doi">10.3897/mycokeys.87.72614</pub-id></mixed-citation></tp:treatment-meta><tp:nomenclature><label>﻿</label><tp:taxon-name>
            <object-id xmlns:xlink="http://www.w3.org/1999/xlink" content-type="arpha" xlink:type="simple">83DCC356-A956-5F4D-AA4E-B446B600347B</object-id>
            <tp:taxon-name-part taxon-name-part-type="genus" reg="Lecaimmeria">Lecaimmeria</tp:taxon-name-part>
            <tp:taxon-name-part taxon-name-part-type="species" reg="mehadiana">mehadiana</tp:taxon-name-part>
            <object-id xmlns:xlink="http://www.w3.org/1999/xlink" content-type="mycobank" xlink:type="simple">839748</object-id>
          </tp:taxon-name><tp:taxon-authority>(Calatayud &amp; Rambold) C.M. Xie</tp:taxon-authority><tp:taxon-status xmlns:xlink="http://www.w3.org/1999/xlink" xlink:type="simple">comb. nov.</tp:taxon-status></tp:nomenclature><tp:treatment-sec sec-type="Basionyms" id="SECID0EAYAI"><title>Basionyms.</title><p><italic><tp:taxon-name><tp:taxon-name-part taxon-name-part-type="genus" reg="Immersaria">Immersaria</tp:taxon-name-part><tp:taxon-name-part taxon-name-part-type="species" reg="mehadiana">mehadiana</tp:taxon-name-part></tp:taxon-name></italic> Calat &amp; Rambold, Lichenologist 30(3): 233 (1998).</p></tp:treatment-sec><tp:treatment-sec sec-type="material" id="SECID0ERYAI"><title>Type.</title><p>Romania. Caras-Severin Comitat, Mehadía, Strájot Mtn., on rock, 1994, Rambold, G.W., M0101781 (M-holotype!), M0101780, M0101782, M0101783 (M-isotype!). High-resolution photographs seen.</p></tp:treatment-sec><tp:treatment-sec sec-type="description" id="SECID0EWYAI"><title>Description.</title><p><xref ref-type="bibr" rid="B3">Calatayud and Rambold (1998)</xref>.</p></tp:treatment-sec><tp:treatment-sec sec-type="notes" id="SECID0EAZAI"><title>Notes.</title><p>As “<italic><tp:taxon-name><tp:taxon-name-part taxon-name-part-type="genus" reg="Immersaria">Immersaria</tp:taxon-name-part></tp:taxon-name></italic>” <italic><tp:taxon-name><tp:taxon-name-part taxon-name-part-type="genus" reg="Immersaria"/><tp:taxon-name-part taxon-name-part-type="species" reg="mehadiana">mehadiana</tp:taxon-name-part></tp:taxon-name></italic> has lecanorine apothecia and resembles <italic><tp:taxon-name><tp:taxon-name-part taxon-name-part-type="genus" reg="Lecaimmeria">L.</tp:taxon-name-part><tp:taxon-name-part taxon-name-part-type="species" reg="lygaea">lygaea</tp:taxon-name-part></tp:taxon-name></italic> and <italic><tp:taxon-name><tp:taxon-name-part taxon-name-part-type="genus" reg="Lecidea">L.</tp:taxon-name-part><tp:taxon-name-part taxon-name-part-type="species" reg="cupreoatra">cupreoatra</tp:taxon-name-part></tp:taxon-name></italic>, having a dark brown thallus, it is, therefore, transferred to <italic><tp:taxon-name><tp:taxon-name-part taxon-name-part-type="genus" reg="Lecaimmeria">Lecaimmeria</tp:taxon-name-part></tp:taxon-name></italic>. This species is characterised by its greyish prothallus, dark brown apothecia and the brown epihymenium. It is only known from Romania (<xref ref-type="bibr" rid="B3">Calatayud and Rambold 1998</xref>).</p></tp:treatment-sec><ref-list><ref id="B3"><mixed-citation xmlns:xlink="http://www.w3.org/1999/xlink" xlink:type="simple"><person-group><name name-style="western"><surname>Calatayud</surname><given-names>V</given-names></name><name name-style="western"><surname>Rambold</surname><given-names>G</given-names></name></person-group> (<year>1998</year>) <article-title>Two new species of the lichen genus <italic><tp:taxon-name><tp:taxon-name-part taxon-name-part-type="genus">Immersaria</tp:taxon-name-part></tp:taxon-name></italic> (<tp:taxon-name><tp:taxon-name-part taxon-name-part-type="family">Porpidiaceae</tp:taxon-name-part></tp:taxon-name>).</article-title><source>Lichenologist</source><volume>30</volume>: <fpage>231</fpage>–<lpage>244</lpage>. <ext-link xlink:href="10.1006/lich.1997.0133" ext-link-type="doi" xlink:type="simple">https://doi.org/10.1006/lich.1997.0133</ext-link></mixed-citation></ref></ref-list></tp:taxon-treatment>
