# Supplementary material for: ﻿Revision of Immersaria and a new lecanorine genus in Lecideaceae (lichenised Ascomycota, Lecanoromycetes)
Source: MycoKeys. 2022 Feb 15;87:99–132. doi: 10.3897/mycokeys.87.72614 (PMC8863769; doi:10.3897/mycokeys.87.72614)
Supplement: XML Treatment for Lecaimmeria mongolica [file mycokeys.87.72614-treatment13.xml]

<!DOCTYPE tp:taxon-treatment
  PUBLIC "-//TaxonX//DTD Taxonomic Treatment Publishing DTD v0 20100105//EN" "tax-treatment-NSO.dtd">
<tp:taxon-treatment xmlns:tp="http://www.plazi.org/taxpub"><tp:treatment-meta><kwd-group><label>Taxon classification</label><kwd>
              <named-content content-type="kingdom">Fungi</named-content>
            </kwd><kwd>
              <named-content content-type="order">Lecideales</named-content>
            </kwd><kwd>
              <named-content content-type="family">Lecideaceae</named-content>
            </kwd></kwd-group><mixed-citation publication-type="journal"><person-group><name><surname>Xie</surname><given-names>Cong-Miao</given-names></name><name><surname>Wang</surname><given-names>Li-Song</given-names></name><name><surname>Zhao</surname><given-names>Zun-Tian</given-names></name><name><surname>Zhang</surname><given-names>Yan-Yun</given-names></name><name><surname>Wang</surname><given-names>Xin-Yu</given-names></name><name><surname>Zhang</surname><given-names>Lu-Lu</given-names></name></person-group><article-title>﻿Revision of <italic><tp:taxon-name><tp:taxon-name-part taxon-name-part-type="genus" reg="Immersaria">Immersaria</tp:taxon-name-part></tp:taxon-name></italic> and a new lecanorine genus in <tp:taxon-name><tp:taxon-name-part taxon-name-part-type="family">Lecideaceae</tp:taxon-name-part></tp:taxon-name> (lichenised <tp:taxon-name><tp:taxon-name-part taxon-name-part-type="phylum">Ascomycota</tp:taxon-name-part></tp:taxon-name>, <tp:taxon-name><tp:taxon-name-part taxon-name-part-type="class">Lecanoromycetes</tp:taxon-name-part></tp:taxon-name>)</article-title><source>MycoKeys</source><day>15</day><month>02</month><year>2022</year><volume>87</volume><fpage>99</fpage><lpage>132</lpage><pub-id pub-id-type="doi">10.3897/mycokeys.87.72614</pub-id></mixed-citation></tp:treatment-meta><tp:nomenclature><label>﻿</label><tp:taxon-name>
            <object-id xmlns:xlink="http://www.w3.org/1999/xlink" content-type="arpha" xlink:type="simple">0B67465A-4C62-5C9C-A1C3-8434914B523E</object-id>
            <tp:taxon-name-part taxon-name-part-type="genus" reg="Lecaimmeria">Lecaimmeria</tp:taxon-name-part>
            <tp:taxon-name-part taxon-name-part-type="species" reg="mongolica">mongolica</tp:taxon-name-part>
            <object-id xmlns:xlink="http://www.w3.org/1999/xlink" content-type="mycobank" xlink:type="simple">839749</object-id>
          </tp:taxon-name><tp:taxon-authority>C.M. Xie &amp; Lu L. Zhang</tp:taxon-authority><tp:taxon-status xmlns:xlink="http://www.w3.org/1999/xlink" xlink:type="simple">sp. nov.</tp:taxon-status><xref ref-type="fig" rid="F8">Figure 8a–d</xref></tp:nomenclature><tp:treatment-sec sec-type="etymology" id="SECID0EG3AI"><title>Etymology.</title><p>The name “<tp:taxon-name><tp:taxon-name-part taxon-name-part-type="genus" reg="Lecaimmeria"/><tp:taxon-name-part taxon-name-part-type="species" reg="mongolica">mongolica</tp:taxon-name-part></tp:taxon-name>” refers to the collection of the holotype within Inner Mongolia, an autonomous region of China.</p></tp:treatment-sec><tp:treatment-sec sec-type="material" id="SECID0EV3AI"><title>Type.</title><p>China. Inner Mongolia: Chifeng City, Balinyouqi, Han Mountain, 1445m elev., <named-content xmlns:xlink="http://www.w3.org/1999/xlink" content-type="dwc:verbatimCoordinates" xlink:type="simple"><named-content content-type="geo-json" specific-use="{&#34;type&#34;:&#34;Point&#34;,&#34;coordinates&#34;:[118.733333,44.183333]}" id="NCID0E53AI" xlink:type="simple">44°11'N, 118°44'E</named-content></named-content>, on rock, 22 Jul 2019, Zun-Tian Zhao et al. SDNU20190354 (<named-content xmlns:xlink="http://www.w3.org/1999/xlink" content-type="dwc:institutional_code" xlink:type="simple">SDNU</named-content>-holotype).</p></tp:treatment-sec><tp:treatment-sec sec-type="description" id="SECID0EI4AI"><title>Description.</title><p>Thallus areolate, orange, continuous; areolae 0.4–0.8 mm across, epruinose, neatly arranged, irregular, tending to be rectangular, margin pruinose; prothallus black, not distinct. Upper cortex ca. 20.0 μm thick, brown; epinecral layer 5.0–8.0 μm thick; algal layer ca. 87.0 μm thick, cells 7.5–12.5 μm diam., round. Apothecia frequent, crowded, immersed or isolated from areolae, 0.2–0.8 mm in diam.; disc red-brown, flat, slightly convex, epruinose; margin pruinose. Hymenium 62.0–83.0 μm thick, colourless; paraphyses ca. 2.0 μm wide, unbranched, not anastomosing; epihymenium ca. 42.0 μm thick, orange; plectenchyma 5.0–10.0 μm thick; subhymenium 30.0–38.0 μm thick, colourless; hypothecium brown. Asci <italic><tp:taxon-name><tp:taxon-name-part taxon-name-part-type="genus" reg="Porpidia">Porpidia</tp:taxon-name-part></tp:taxon-name></italic>-type, cylindrical, eight-spored; ascospores 10.0–17.5 × 6.0–7.5 μm in diam., ellipsoid, halonate. Conidiomata immersed, oblate, rare ellipsoid, black, margin pruinose; conidia 5.0 × 1.0 μm, bacilliform.</p><fig id="F8" position="float" orientation="portrait"><object-id xmlns:xlink="http://www.w3.org/1999/xlink" content-type="doi" xlink:type="simple">10.3897/mycokeys.87.72614.figure8</object-id><object-id xmlns:xlink="http://www.w3.org/1999/xlink" content-type="arpha" xlink:type="simple">8C1CDAFC-5006-5D32-93A3-F4E3B354D335</object-id><label>Figure 8.</label><caption><p><italic><tp:taxon-name><tp:taxon-name-part taxon-name-part-type="genus" reg="Lecaimmeria">Lecaimmeria</tp:taxon-name-part><tp:taxon-name-part taxon-name-part-type="species" reg="mongolica">mongolica</tp:taxon-name-part></tp:taxon-name></italic> (<bold>a–d</bold> SDNU20190354): <bold>a–b</bold> thallus <bold>c</bold> apothecial anatomy <bold>d</bold> ascospores. Scale bars: 1 mm (<bold>a–b</bold>); 20 μm (<bold>c</bold>); 10 μm (<bold>d</bold>).</p></caption><graphic xmlns:xlink="http://www.w3.org/1999/xlink" xlink:href="mycokeys-87-099-g008.jpg" position="float" orientation="portrait" xlink:type="simple" id="oo_646461.jpg"><uri content-type="original_file" xlink:type="simple">https://binary.pensoft.net/fig/646461</uri></graphic></fig></tp:treatment-sec><tp:treatment-sec sec-type="chemistry" id="SECID0E25AI"><title>Chemistry.</title><p>Thallus K–, C+. Medulla I+ violet. Gyrophoric acid.</p></tp:treatment-sec><tp:treatment-sec sec-type="ecology" id="SECID0EA6AI"><title>Ecology and distribution.</title><p>In China, growing on granite at elevations of 1400–2000 m in steppe or mountains. This species is known from Inner Mongolia of China.</p></tp:treatment-sec><tp:treatment-sec sec-type="notes" id="SECID0EF6AI"><title>Notes.</title><p>This species was once reported as “<italic><tp:taxon-name><tp:taxon-name-part taxon-name-part-type="genus" reg="Immersaria">Immersaria</tp:taxon-name-part></tp:taxon-name></italic>” <italic><tp:taxon-name><tp:taxon-name-part taxon-name-part-type="genus" reg="Immersaria"/><tp:taxon-name-part taxon-name-part-type="species" reg="cupreoatra">cupreoatra</tp:taxon-name-part></tp:taxon-name></italic> from China (<xref ref-type="bibr" rid="B26">Zhang et al. 2015</xref>), but after comparing our collections with the type material, this was found to be a misclassification. Additionally, the phylogenetic results showed that these collections formed a well-supported lineage belonging to <italic><tp:taxon-name><tp:taxon-name-part taxon-name-part-type="genus" reg="Lecaimmeria">Lecaimmeria</tp:taxon-name-part></tp:taxon-name></italic>. Therefore, it is here treated as a new species, <italic><tp:taxon-name><tp:taxon-name-part taxon-name-part-type="genus" reg="Lecaimmeria">Lecaimmeria</tp:taxon-name-part><tp:taxon-name-part taxon-name-part-type="species" reg="mongolica">mongolica</tp:taxon-name-part></tp:taxon-name></italic>, characterised by its orange-brown thallus, red-brown apothecia with a distinct white margin and the thallus containing gyrophoric acid. <italic><tp:taxon-name><tp:taxon-name-part taxon-name-part-type="genus" reg="Lecaimmeria">Lecaimmeria</tp:taxon-name-part><tp:taxon-name-part taxon-name-part-type="species" reg="cupreoatra">cupreoatra</tp:taxon-name-part></tp:taxon-name></italic> resembles <italic><tp:taxon-name><tp:taxon-name-part taxon-name-part-type="genus" reg="Lecaimmeria">L.</tp:taxon-name-part><tp:taxon-name-part taxon-name-part-type="species" reg="mongolica">mongolica</tp:taxon-name-part></tp:taxon-name></italic> by containing gyrophoric acid, but it differs in its dark black brown thallus and the black margin of its apothecia. <italic><tp:taxon-name><tp:taxon-name-part taxon-name-part-type="genus" reg="Lecaimmeria">Lecaimmeria</tp:taxon-name-part><tp:taxon-name-part taxon-name-part-type="species" reg="tibetica">tibetica</tp:taxon-name-part></tp:taxon-name></italic> is similar to <italic><tp:taxon-name><tp:taxon-name-part taxon-name-part-type="genus" reg="Lecaimmeria">L.</tp:taxon-name-part><tp:taxon-name-part taxon-name-part-type="species" reg="mongolica">mongolica</tp:taxon-name-part></tp:taxon-name></italic> in its orange thallus, but differs in its smaller, dark orange apothecia and that no substance can be detected by <abbrev xmlns:xlink="http://www.w3.org/1999/xlink" xlink:title="thin-layer chromatography" id="ABBRID0E5BBI" xlink:type="simple">TLC</abbrev>.</p></tp:treatment-sec><tp:treatment-sec sec-type="material" id="SECID0ECCBI"><title>Specimens examined (<named-content xmlns:xlink="http://www.w3.org/1999/xlink" content-type="dwc:institutional_code" xlink:type="simple">SDNU</named-content>).</title><p>China. Inner Mongolia: Chifeng City, Balin Youqi, Mt. Qingyangcheng, 1445 m elev., <named-content xmlns:xlink="http://www.w3.org/1999/xlink" content-type="dwc:verbatimCoordinates" xlink:type="simple"><named-content content-type="geo-json" specific-use="{&#34;type&#34;:&#34;Point&#34;,&#34;coordinates&#34;:[117.500000,43.583333]}" id="NCID0ERCBI" xlink:type="simple">43°35'N, 117°30'E</named-content></named-content>, on rock, 2019, Zun-Tian Zhao et al. SDNU20190350; Han Shan, 1563 m elev., <named-content xmlns:xlink="http://www.w3.org/1999/xlink" content-type="dwc:verbatimCoordinates" xlink:type="simple"><named-content content-type="geo-json" specific-use="{&#34;type&#34;:&#34;Point&#34;,&#34;coordinates&#34;:[118.733333,44.183333]}" id="NCID0EZCBI" xlink:type="simple">44°11'N, 118°44'E</named-content></named-content>, on rock, Zun-Tian Zhao et al. SDNU20190354; A’ershan City, Mt. Jiguan, 1500 m elev., on rock, 2011, Yu-Liang Cheng SDNU20124912, 1400 m elev., Dai-Feng Jiang SDNU20124859; Ke Qi, Huanggangliang, 2000 m elev., on rock, Pan-Meng Wang SDNU20117613, Xing-Ran Kou SDNU20117399.</p></tp:treatment-sec><ref-list><ref id="B26"><mixed-citation xmlns:xlink="http://www.w3.org/1999/xlink" xlink:type="simple"><person-group><name name-style="western"><surname>Zhang</surname><given-names>LL</given-names></name><name name-style="western"><surname>Hu</surname><given-names>L</given-names></name><name name-style="western"><surname>Zhao</surname><given-names>XX</given-names></name><name name-style="western"><surname>Zhao</surname><given-names>ZT</given-names></name></person-group> (<year>2015</year>) <article-title>New records of <italic><tp:taxon-name><tp:taxon-name-part taxon-name-part-type="genus">Clauzadea</tp:taxon-name-part></tp:taxon-name></italic> and <italic><tp:taxon-name><tp:taxon-name-part taxon-name-part-type="genus">Immersaria</tp:taxon-name-part></tp:taxon-name></italic> from China.</article-title><source>Mycotaxon, Ithaca NY,</source><volume>130</volume>(<issue>3</issue>): <fpage>899</fpage>–<lpage>905</lpage>. <ext-link xlink:href="10.5248/130.899" ext-link-type="doi" xlink:type="simple">https://doi.org/10.5248/130.899</ext-link></mixed-citation></ref></ref-list></tp:taxon-treatment>
