# Supplementary material for: ﻿Revision of Immersaria and a new lecanorine genus in Lecideaceae (lichenised Ascomycota, Lecanoromycetes)
Source: MycoKeys. 2022 Feb 15;87:99–132. doi: 10.3897/mycokeys.87.72614 (PMC8863769; doi:10.3897/mycokeys.87.72614)
Supplement: XML Treatment for Lecaimmeria orbicularis [file mycokeys.87.72614-treatment14.xml]

<!DOCTYPE tp:taxon-treatment
  PUBLIC "-//TaxonX//DTD Taxonomic Treatment Publishing DTD v0 20100105//EN" "tax-treatment-NSO.dtd">
<tp:taxon-treatment xmlns:tp="http://www.plazi.org/taxpub"><tp:treatment-meta><kwd-group><label>Taxon classification</label><kwd>
              <named-content content-type="kingdom">Fungi</named-content>
            </kwd><kwd>
              <named-content content-type="order">Lecideales</named-content>
            </kwd><kwd>
              <named-content content-type="family">Lecideaceae</named-content>
            </kwd></kwd-group><mixed-citation publication-type="journal"><person-group><name><surname>Xie</surname><given-names>Cong-Miao</given-names></name><name><surname>Wang</surname><given-names>Li-Song</given-names></name><name><surname>Zhao</surname><given-names>Zun-Tian</given-names></name><name><surname>Zhang</surname><given-names>Yan-Yun</given-names></name><name><surname>Wang</surname><given-names>Xin-Yu</given-names></name><name><surname>Zhang</surname><given-names>Lu-Lu</given-names></name></person-group><article-title>﻿Revision of <italic><tp:taxon-name><tp:taxon-name-part taxon-name-part-type="genus" reg="Immersaria">Immersaria</tp:taxon-name-part></tp:taxon-name></italic> and a new lecanorine genus in <tp:taxon-name><tp:taxon-name-part taxon-name-part-type="family">Lecideaceae</tp:taxon-name-part></tp:taxon-name> (lichenised <tp:taxon-name><tp:taxon-name-part taxon-name-part-type="phylum">Ascomycota</tp:taxon-name-part></tp:taxon-name>, <tp:taxon-name><tp:taxon-name-part taxon-name-part-type="class">Lecanoromycetes</tp:taxon-name-part></tp:taxon-name>)</article-title><source>MycoKeys</source><day>15</day><month>02</month><year>2022</year><volume>87</volume><fpage>99</fpage><lpage>132</lpage><pub-id pub-id-type="doi">10.3897/mycokeys.87.72614</pub-id></mixed-citation></tp:treatment-meta><tp:nomenclature><label>﻿</label><tp:taxon-name>
            <object-id xmlns:xlink="http://www.w3.org/1999/xlink" content-type="arpha" xlink:type="simple">8DD23394-FDE8-5B5E-87EA-E58EF75F5627</object-id>
            <tp:taxon-name-part taxon-name-part-type="genus" reg="Lecaimmeria">Lecaimmeria</tp:taxon-name-part>
            <tp:taxon-name-part taxon-name-part-type="species" reg="orbicularis">orbicularis</tp:taxon-name-part>
            <object-id xmlns:xlink="http://www.w3.org/1999/xlink" content-type="mycobank" xlink:type="simple">839750</object-id>
          </tp:taxon-name><tp:taxon-authority>C.M. Xie &amp; Lu L. Zhang</tp:taxon-authority><tp:taxon-status xmlns:xlink="http://www.w3.org/1999/xlink" xlink:type="simple">sp. nov.</tp:taxon-status><xref ref-type="fig" rid="F9">Figure 9a–e</xref></tp:nomenclature><tp:treatment-sec sec-type="etymology" id="SECID0EMEBI"><title>Etymology.</title><p>The name “<tp:taxon-name><tp:taxon-name-part taxon-name-part-type="genus" reg="Lecaimmeria"/><tp:taxon-name-part taxon-name-part-type="species" reg="orbicularis">orbicularis</tp:taxon-name-part></tp:taxon-name>” refers to the round shape of the apothecia.</p></tp:treatment-sec><tp:treatment-sec sec-type="material" id="SECID0E2EBI"><title>Type.</title><p>China. Sichuan Province: Rangtang Co., Gangmuda Village, 3800 m elev., <named-content xmlns:xlink="http://www.w3.org/1999/xlink" content-type="dwc:verbatimCoordinates" xlink:type="simple"><named-content content-type="geo-json" specific-use="{&#34;type&#34;:&#34;Point&#34;,&#34;coordinates&#34;:[101.050000,32.300000]}" id="NCID0EEFBI" xlink:type="simple">32°18'N, 101°3'E</named-content></named-content>, on rock, 7 Sept 2020, Li-Song Wang et al. 20–66753 (<named-content xmlns:xlink="http://www.w3.org/1999/xlink" content-type="dwc:institutional_code" xlink:type="simple">KUN</named-content>-holotype).</p></tp:treatment-sec><tp:treatment-sec sec-type="description" id="SECID0EOFBI"><title>Description.</title><p>Thallus areolate, red-brown, rarely orange-brown, continuous; areolae 0.2–1.0 mm across, flat, occasionally wrinkled, tending to rectangular, fissures between areolae often filled with black prothallus, margin pruinose; prothallus black, developed between areolae, also distinct in the margin. Upper cortex 42.0–58.0 μm thick, brown; epinecral layer 5.0–20.0 μm thick; algal layer 70.0–113.0 μm thick, cells 10.0–15.0 × 7.5–10.0 μm in diam., ellipsoid to round. Apothecia frequent, scattered, immersed or isolated from areolae, 0.5–1.3 mm in diam.; disc red-brown, flat, round, epruinose; margin white, slightly raised. Hymenium 75.0–113.0 μm thick, colourless; paraphyses ca. 2.0 μm wide, simple, unbranched, not anastomosing; epihymenium 17.5–30.0 μm thick, orange; plectenchyma 5.0–15.0 μm thick; subhymenium 30.0–63.0 μm thick, colourless; hypothecium brown. Asci <italic><tp:taxon-name><tp:taxon-name-part taxon-name-part-type="genus" reg="Porpidia">Porpidia</tp:taxon-name-part></tp:taxon-name></italic>-type, cylindrical, eight-spored; ascospores 12.5–15.0 × 5.0–6.0 μm, ellipsoid, halonate. Conidiomata not seen.</p><fig id="F9" position="float" orientation="portrait"><object-id xmlns:xlink="http://www.w3.org/1999/xlink" content-type="doi" xlink:type="simple">10.3897/mycokeys.87.72614.figure9</object-id><object-id xmlns:xlink="http://www.w3.org/1999/xlink" content-type="arpha" xlink:type="simple">2AEB7A87-E9F5-5810-BE1C-1A6CAAC0619D</object-id><label>Figure 9.</label><caption><p><italic><tp:taxon-name><tp:taxon-name-part taxon-name-part-type="genus" reg="Lecaimmeria">Lecaimmeria</tp:taxon-name-part><tp:taxon-name-part taxon-name-part-type="species" reg="orbicularis">orbicularis</tp:taxon-name-part></tp:taxon-name></italic> (<bold>a–e</bold><named-content xmlns:xlink="http://www.w3.org/1999/xlink" content-type="dwc:institutional_code" xlink:type="simple">KUN</named-content> 20–66753): <bold>a–b</bold> thallus <bold>c</bold> apothecial anatomy <bold>d</bold> ascus (Lugol’s iodine) <bold>e</bold> ascospores. <italic><tp:taxon-name><tp:taxon-name-part taxon-name-part-type="genus" reg="Lecaimmeria">L.</tp:taxon-name-part><tp:taxon-name-part taxon-name-part-type="species" reg="qinghaiensis">qinghaiensis</tp:taxon-name-part></tp:taxon-name></italic> (<bold>f–i</bold><named-content xmlns:xlink="http://www.w3.org/1999/xlink" content-type="dwc:institutional_code" xlink:type="simple">KUN</named-content> 20–68696): <bold>f–g</bold> thallus <bold>h</bold> apothecial anatomy <bold>i</bold> ascus. Scale bars: 1 mm (<bold>a–b, f–g</bold>); 20 μm (<bold>c, h</bold>); 10 μm (<bold>d, e, i</bold>).</p></caption><graphic xmlns:xlink="http://www.w3.org/1999/xlink" xlink:href="mycokeys-87-099-g009.jpg" position="float" orientation="portrait" xlink:type="simple" id="oo_646462.jpg"><uri content-type="original_file" xlink:type="simple">https://binary.pensoft.net/fig/646462</uri></graphic></fig></tp:treatment-sec><tp:treatment-sec sec-type="chemistry" id="SECID0EAIBI"><title>Chemistry.</title><p>Thallus K–, C–. Medulla I+ violet. None.</p></tp:treatment-sec><tp:treatment-sec sec-type="ecology" id="SECID0EFIBI"><title>Ecology and distribution.</title><p>In China, growing on granite or sandstone at elevations of 3700–4200 m in the alpine zone. This species is known from Qinghai and Sichuan Provinces of China.</p></tp:treatment-sec><tp:treatment-sec sec-type="notes" id="SECID0EKIBI"><title>Notes.</title><p><italic><tp:taxon-name><tp:taxon-name-part taxon-name-part-type="genus" reg="Lecaimmeria">Lecaimmeria</tp:taxon-name-part><tp:taxon-name-part taxon-name-part-type="species" reg="orbicularis">orbicularis</tp:taxon-name-part></tp:taxon-name></italic> is characterised by its orange brown thallus, neatly arranged areolae and round, flat apothecia. <italic><tp:taxon-name><tp:taxon-name-part taxon-name-part-type="genus" reg="Lecaimmeria">Lecaimmeria</tp:taxon-name-part><tp:taxon-name-part taxon-name-part-type="species" reg="botryoides">botryoides</tp:taxon-name-part></tp:taxon-name></italic> is similar to <italic><tp:taxon-name><tp:taxon-name-part taxon-name-part-type="genus" reg="Lecaimmeria">L.</tp:taxon-name-part><tp:taxon-name-part taxon-name-part-type="species" reg="orbicularis">orbicularis</tp:taxon-name-part></tp:taxon-name></italic> (see notes for <italic><tp:taxon-name><tp:taxon-name-part taxon-name-part-type="genus" reg="Lecaimmeria">L.</tp:taxon-name-part><tp:taxon-name-part taxon-name-part-type="species" reg="botryoides">botryoides</tp:taxon-name-part></tp:taxon-name></italic>). <italic><tp:taxon-name><tp:taxon-name-part taxon-name-part-type="genus" reg="Lecaimmeria">Lecaimmeria</tp:taxon-name-part><tp:taxon-name-part taxon-name-part-type="species" reg="mongolica">mongolica</tp:taxon-name-part></tp:taxon-name></italic> might be confused with <italic><tp:taxon-name><tp:taxon-name-part taxon-name-part-type="genus" reg="Lecaimmeria">L.</tp:taxon-name-part><tp:taxon-name-part taxon-name-part-type="species" reg="orbicularis">orbicularis</tp:taxon-name-part></tp:taxon-name></italic> due to its large apothecia with a white margin, but differs in its red-brown thallus and distribution in steppes. The red-brown thallus of <italic><tp:taxon-name><tp:taxon-name-part taxon-name-part-type="genus" reg="Lecaimmeria">Lecaimmeria</tp:taxon-name-part><tp:taxon-name-part taxon-name-part-type="species" reg="cupreoatra">cupreoatra</tp:taxon-name-part></tp:taxon-name></italic> resembles that of <italic><tp:taxon-name><tp:taxon-name-part taxon-name-part-type="genus" reg="Lecaimmeria">L.</tp:taxon-name-part><tp:taxon-name-part taxon-name-part-type="species" reg="orbicularis">orbicularis</tp:taxon-name-part></tp:taxon-name></italic>, but differs in the black margin of its apothecia and its distinct black prothallus between areolae.</p></tp:treatment-sec><tp:treatment-sec sec-type="material" id="SECID0EILBI"><title>Specimens examined (<named-content xmlns:xlink="http://www.w3.org/1999/xlink" content-type="dwc:institutional_code" xlink:type="simple">KUN</named-content>).</title><p>China. Qinghai Province: Jiuzhi Co., Nianbaoyuze, 4200 m elev., <named-content xmlns:xlink="http://www.w3.org/1999/xlink" content-type="dwc:verbatimCoordinates" xlink:type="simple"><named-content content-type="geo-json" specific-use="{&#34;type&#34;:&#34;Point&#34;,&#34;coordinates&#34;:[100.966667,33.233333]}" id="NCID0EXLBI" xlink:type="simple">33°14'N, 100°58'E</named-content></named-content>, on rock, 2020, Li-Song Wang et al. 20–66811, 20–66829, 20–66801, 20–66826A, 20–66821, 20–66805, 20–66833, 20–66817, 20–66841; Banma Co., Nianbaoyuze, 3930 m elev., <named-content xmlns:xlink="http://www.w3.org/1999/xlink" content-type="dwc:verbatimCoordinates" xlink:type="simple"><named-content content-type="geo-json" specific-use="{&#34;type&#34;:&#34;Point&#34;,&#34;coordinates&#34;:[100.800000,32.666667]}" id="NCID0E6LBI" xlink:type="simple">32°40'N, 100°48'E</named-content></named-content>, Li-Song Wang et al. 20–66909, 20–66908, 20–66896, 20–66886B, 20–66899, 20–66935, 20–66943; Zhiqingsongduo Town, 3712 m elev., <named-content xmlns:xlink="http://www.w3.org/1999/xlink" content-type="dwc:verbatimCoordinates" xlink:type="simple"><named-content content-type="geo-json" specific-use="{&#34;type&#34;:&#34;Point&#34;,&#34;coordinates&#34;:[101.416667,33.400000]}" id="NCID0EHMBI" xlink:type="simple">33°24'N, 101°25'E</named-content></named-content>, Li-Song Wang et al. 20–66965; Suohurima Village, 4029 m elev., <named-content xmlns:xlink="http://www.w3.org/1999/xlink" content-type="dwc:verbatimCoordinates" xlink:type="simple"><named-content content-type="geo-json" specific-use="{&#34;type&#34;:&#34;Point&#34;,&#34;coordinates&#34;:[100.950000,33.383333]}" id="NCID0EPMBI" xlink:type="simple">33°23'N, 100°57'E</named-content></named-content>, Li-Song Wang et al. 20–66979. Sichuan Province: Rangtang Co., Gangmuda Village, 3800 m elev., <named-content xmlns:xlink="http://www.w3.org/1999/xlink" content-type="dwc:verbatimCoordinates" xlink:type="simple"><named-content content-type="geo-json" specific-use="{&#34;type&#34;:&#34;Point&#34;,&#34;coordinates&#34;:[101.050000,32.300000]}" id="NCID0EXMBI" xlink:type="simple">32°18'N, 101°3'E</named-content></named-content>, on rock, 2020, Li-Song Wang et al. 20–66753, 20–66750, 3793 m elev., Li-Song Wang et al. 20–66747, Shangrangtang Village, 3730 m elev., <named-content xmlns:xlink="http://www.w3.org/1999/xlink" content-type="dwc:verbatimCoordinates" xlink:type="simple"><named-content content-type="geo-json" specific-use="{&#34;type&#34;:&#34;Point&#34;,&#34;coordinates&#34;:[101.350000,32.266667]}" id="NCID0E6MBI" xlink:type="simple">32°16'N, 101°21'E</named-content></named-content>, Li-Song Wang et al. 20–66743.</p></tp:treatment-sec></tp:taxon-treatment>
