# Supplementary material for: ﻿Revision of Immersaria and a new lecanorine genus in Lecideaceae (lichenised Ascomycota, Lecanoromycetes)
Source: MycoKeys. 2022 Feb 15;87:99–132. doi: 10.3897/mycokeys.87.72614 (PMC8863769; doi:10.3897/mycokeys.87.72614)
Supplement: XML Treatment for Lecaimmeria qinghaiensis [file mycokeys.87.72614-treatment15.xml]

<!DOCTYPE tp:taxon-treatment
  PUBLIC "-//TaxonX//DTD Taxonomic Treatment Publishing DTD v0 20100105//EN" "tax-treatment-NSO.dtd">
<tp:taxon-treatment xmlns:tp="http://www.plazi.org/taxpub"><tp:treatment-meta><kwd-group><label>Taxon classification</label><kwd>
              <named-content content-type="kingdom">Fungi</named-content>
            </kwd><kwd>
              <named-content content-type="order">Lecideales</named-content>
            </kwd><kwd>
              <named-content content-type="family">Lecideaceae</named-content>
            </kwd></kwd-group><mixed-citation publication-type="journal"><person-group><name><surname>Xie</surname><given-names>Cong-Miao</given-names></name><name><surname>Wang</surname><given-names>Li-Song</given-names></name><name><surname>Zhao</surname><given-names>Zun-Tian</given-names></name><name><surname>Zhang</surname><given-names>Yan-Yun</given-names></name><name><surname>Wang</surname><given-names>Xin-Yu</given-names></name><name><surname>Zhang</surname><given-names>Lu-Lu</given-names></name></person-group><article-title>﻿Revision of <italic><tp:taxon-name><tp:taxon-name-part taxon-name-part-type="genus" reg="Immersaria">Immersaria</tp:taxon-name-part></tp:taxon-name></italic> and a new lecanorine genus in <tp:taxon-name><tp:taxon-name-part taxon-name-part-type="family">Lecideaceae</tp:taxon-name-part></tp:taxon-name> (lichenised <tp:taxon-name><tp:taxon-name-part taxon-name-part-type="phylum">Ascomycota</tp:taxon-name-part></tp:taxon-name>, <tp:taxon-name><tp:taxon-name-part taxon-name-part-type="class">Lecanoromycetes</tp:taxon-name-part></tp:taxon-name>)</article-title><source>MycoKeys</source><day>15</day><month>02</month><year>2022</year><volume>87</volume><fpage>99</fpage><lpage>132</lpage><pub-id pub-id-type="doi">10.3897/mycokeys.87.72614</pub-id></mixed-citation></tp:treatment-meta><tp:nomenclature><label>﻿</label><tp:taxon-name>
            <object-id xmlns:xlink="http://www.w3.org/1999/xlink" content-type="arpha" xlink:type="simple">2F83DD1A-909C-525F-A943-23DEF53F1C97</object-id>
            <tp:taxon-name-part taxon-name-part-type="genus" reg="Lecaimmeria">Lecaimmeria</tp:taxon-name-part>
            <tp:taxon-name-part taxon-name-part-type="species" reg="qinghaiensis">qinghaiensis</tp:taxon-name-part>
            <object-id xmlns:xlink="http://www.w3.org/1999/xlink" content-type="mycobank" xlink:type="simple">839751</object-id>
          </tp:taxon-name><tp:taxon-authority>C.M. Xie &amp; Li S. Wang</tp:taxon-authority><tp:taxon-status xmlns:xlink="http://www.w3.org/1999/xlink" xlink:type="simple">sp. nov.</tp:taxon-status><xref ref-type="fig" rid="F9">Figure 9f–i</xref></tp:nomenclature><tp:treatment-sec sec-type="etymology" id="SECID0ESOBI"><title>Etymology.</title><p>The name “<tp:taxon-name><tp:taxon-name-part taxon-name-part-type="genus" reg="Lecaimmeria"/><tp:taxon-name-part taxon-name-part-type="species" reg="qinghaiensis">qinghaiensis</tp:taxon-name-part></tp:taxon-name>” refers to the location in which the holotype was collected, in “Qinghai”, a province of China.</p></tp:treatment-sec><tp:treatment-sec sec-type="material" id="SECID0EBPBI"><title>Type.</title><p>China. Qinghai Province: Yushu City, Zaduo County, Sahuteng Town, 4634 m elev., <named-content xmlns:xlink="http://www.w3.org/1999/xlink" content-type="dwc:verbatimCoordinates" xlink:type="simple"><named-content content-type="geo-json" specific-use="{&#34;type&#34;:&#34;Point&#34;,&#34;coordinates&#34;:[95.766667,32.916667]}" id="NCID0EKPBI" xlink:type="simple">32°55'N, 95°46'E</named-content></named-content>, on rock, 20 Sept 2020, Li-Song Wang et al. 20–68698 (<named-content xmlns:xlink="http://www.w3.org/1999/xlink" content-type="dwc:institutional_code" xlink:type="simple">KUN</named-content>-holotype).</p></tp:treatment-sec><tp:treatment-sec sec-type="description" id="SECID0EUPBI"><title>Description.</title><p>Thallus areolate, yellow-brown, rusty, continuous; areolae 0.5–1.5 mm across, flat, epruinose; margin pruinose, occasionally green pigmented; prothallus black, distinct at the margin. Upper cortex 27.0–38.0 μm thick, brown; epinecral layer 12.0–20.0 μm thick; algal layer 57.0–93.0 μm thick, cells 7.5–12.5 × 5.0–12.5 μm in diam., ellipsoid to round. Apothecia frequent, immersed or isolated from areolae, round or somewhat irregular while immature, ellipsoid and tending to be rectangular or occupying the whole areolae once mature, 0.2–1.3 mm in diam.; disc brown, dark red-brown, flat, occasionally with a fissure when mature, epruinose; margin white, slightly raised. Hymenium 52.0–63.0 μm thick, colourless; paraphyses 2.0–3.0 μm wide, unbranched, not anastomosing; epihymenium 25.0–30.0 μm thick, dark orange-brown; plectenchyma 7.0–18.0 μm thick; subhymenium 50.0–63.0 μm thick, colourless; hypothecium brown. Asci <italic><tp:taxon-name><tp:taxon-name-part taxon-name-part-type="genus" reg="Porpidia">Porpidia</tp:taxon-name-part></tp:taxon-name></italic>-type, cylindrical, eight-spored; ascospores 8.0–15.0 × 5.0–7.5 μm in diam., ellipsoid, not distinctly halonate. Conidiomata rare, immersed, flat, slightly convex, liner, stellate, graphidoid once mature, black, margin pruinose; conidia not seen.</p></tp:treatment-sec><tp:treatment-sec sec-type="chemistry" id="SECID0EBQBI"><title>Chemistry.</title><p>Thallus K–, C–. Medulla I+ violet. None.</p></tp:treatment-sec><tp:treatment-sec sec-type="ecology" id="SECID0EGQBI"><title>Ecology and distribution.</title><p>In China, growing on rock at elevations of 4600–4900 m in the alpine zone. This species is known from Qinghai Province of China.</p></tp:treatment-sec><tp:treatment-sec sec-type="notes" id="SECID0ELQBI"><title>Notes.</title><p><italic><tp:taxon-name><tp:taxon-name-part taxon-name-part-type="genus" reg="Lecaimmeria">Lecaimmeria</tp:taxon-name-part><tp:taxon-name-part taxon-name-part-type="species" reg="qinghaiensis">qinghaiensis</tp:taxon-name-part></tp:taxon-name></italic> is characterised by the yellow-brown, rusty thallus, the red-brown apothecia often occupying the whole areolae at maturity and the dark orange-brown epihymenium. The phylogenetic results showed that <italic><tp:taxon-name><tp:taxon-name-part taxon-name-part-type="genus" reg="Lecaimmeria">Lecaimmeria</tp:taxon-name-part><tp:taxon-name-part taxon-name-part-type="species" reg="tuberculosa">tuberculosa</tp:taxon-name-part></tp:taxon-name></italic> is the sister species to <italic><tp:taxon-name><tp:taxon-name-part taxon-name-part-type="genus" reg="Lecaimmeria">L.</tp:taxon-name-part><tp:taxon-name-part taxon-name-part-type="species" reg="qinghaiensis">qinghaiensis</tp:taxon-name-part></tp:taxon-name></italic> which is similar in the appearance of the thallus, but differs in the brown, never rusty thallus, the red-brown apothecia and the green, tuberculiform conidiomata. The red-brown apothecia of <italic><tp:taxon-name><tp:taxon-name-part taxon-name-part-type="genus" reg="Lecaimmeria">Lecaimmeria</tp:taxon-name-part><tp:taxon-name-part taxon-name-part-type="species" reg="qinghaiensis">qinghaiensis</tp:taxon-name-part></tp:taxon-name></italic> resembles <italic><tp:taxon-name><tp:taxon-name-part taxon-name-part-type="genus" reg="Lecaimmeria">L.</tp:taxon-name-part><tp:taxon-name-part taxon-name-part-type="species" reg="iranica">iranica</tp:taxon-name-part></tp:taxon-name></italic>, but differs in the rusty thallus and the white margin of the apothecia.</p></tp:treatment-sec><tp:treatment-sec sec-type="material" id="SECID0EISBI"><title>Specimens examined (<named-content xmlns:xlink="http://www.w3.org/1999/xlink" content-type="dwc:institutional_code" xlink:type="simple">KUN</named-content>).</title><p>China. Qinghai Province: Zaduo Co., Sahuteng Town, 4634 m elev., <named-content xmlns:xlink="http://www.w3.org/1999/xlink" content-type="dwc:verbatimCoordinates" xlink:type="simple"><named-content content-type="geo-json" specific-use="{&#34;type&#34;:&#34;Point&#34;,&#34;coordinates&#34;:[95.766667,32.916667]}" id="NCID0EXSBI" xlink:type="simple">32°55'N, 95°46'E</named-content></named-content>, on rock, 2020, Li-Song Wang et al. 20–68698, 4637 m elev., Li-Song Wang et al. 20–68687, 4622 m elev., Li-Song Wang et al. 20–68696; 4790 m elev., <named-content xmlns:xlink="http://www.w3.org/1999/xlink" content-type="dwc:verbatimCoordinates" xlink:type="simple"><named-content content-type="geo-json" specific-use="{&#34;type&#34;:&#34;Point&#34;,&#34;coordinates&#34;:[95.133333,33.516667]}" id="NCID0E6SBI" xlink:type="simple">33°31'N, 95°8'E</named-content></named-content>, Xin-Yu Wang et al. 20–3115, 4791 m elev., Xin-Yu Wang et al. 20–3127; Zaqing Village, 4815 m elev., Xin-Yu Wang et al. 20–849.</p></tp:treatment-sec><tp:treatment-sec><!--Section generated to contain objects referenced in tp:taxon-treatment.--><fig id="F9" position="float" orientation="portrait"><object-id xmlns:xlink="http://www.w3.org/1999/xlink" content-type="doi" xlink:type="simple">10.3897/mycokeys.87.72614.figure9</object-id><object-id xmlns:xlink="http://www.w3.org/1999/xlink" content-type="arpha" xlink:type="simple">2AEB7A87-E9F5-5810-BE1C-1A6CAAC0619D</object-id><label>Figure 9.</label><caption><p><italic><tp:taxon-name><tp:taxon-name-part taxon-name-part-type="genus" reg="Lecaimmeria">Lecaimmeria</tp:taxon-name-part><tp:taxon-name-part taxon-name-part-type="species" reg="orbicularis">orbicularis</tp:taxon-name-part></tp:taxon-name></italic> (<bold>a–e</bold><named-content xmlns:xlink="http://www.w3.org/1999/xlink" content-type="dwc:institutional_code" xlink:type="simple">KUN</named-content> 20–66753): <bold>a–b</bold> thallus <bold>c</bold> apothecial anatomy <bold>d</bold> ascus (Lugol’s iodine) <bold>e</bold> ascospores. <italic><tp:taxon-name><tp:taxon-name-part taxon-name-part-type="genus" reg="Lecaimmeria">L.</tp:taxon-name-part><tp:taxon-name-part taxon-name-part-type="species" reg="qinghaiensis">qinghaiensis</tp:taxon-name-part></tp:taxon-name></italic> (<bold>f–i</bold><named-content xmlns:xlink="http://www.w3.org/1999/xlink" content-type="dwc:institutional_code" xlink:type="simple">KUN</named-content> 20–68696): <bold>f–g</bold> thallus <bold>h</bold> apothecial anatomy <bold>i</bold> ascus. Scale bars: 1 mm (<bold>a–b, f–g</bold>); 20 μm (<bold>c, h</bold>); 10 μm (<bold>d, e, i</bold>).</p></caption><graphic xmlns:xlink="http://www.w3.org/1999/xlink" xlink:href="mycokeys-87-099-g009.jpg" position="float" orientation="portrait" xlink:type="simple" id="oo_646462.jpg"><uri content-type="original_file" xlink:type="simple">https://binary.pensoft.net/fig/646462</uri></graphic></fig></tp:treatment-sec></tp:taxon-treatment>
