# Supplementary material for: ﻿Revision of Immersaria and a new lecanorine genus in Lecideaceae (lichenised Ascomycota, Lecanoromycetes)
Source: MycoKeys. 2022 Feb 15;87:99–132. doi: 10.3897/mycokeys.87.72614 (PMC8863769; doi:10.3897/mycokeys.87.72614)
Supplement: XML Treatment for Lecaimmeria tibetica [file mycokeys.87.72614-treatment16.xml]

<!DOCTYPE tp:taxon-treatment
  PUBLIC "-//TaxonX//DTD Taxonomic Treatment Publishing DTD v0 20100105//EN" "tax-treatment-NSO.dtd">
<tp:taxon-treatment xmlns:tp="http://www.plazi.org/taxpub"><tp:treatment-meta><kwd-group><label>Taxon classification</label><kwd>
              <named-content content-type="kingdom">Fungi</named-content>
            </kwd><kwd>
              <named-content content-type="order">Lecideales</named-content>
            </kwd><kwd>
              <named-content content-type="family">Lecideaceae</named-content>
            </kwd></kwd-group><mixed-citation publication-type="journal"><person-group><name><surname>Xie</surname><given-names>Cong-Miao</given-names></name><name><surname>Wang</surname><given-names>Li-Song</given-names></name><name><surname>Zhao</surname><given-names>Zun-Tian</given-names></name><name><surname>Zhang</surname><given-names>Yan-Yun</given-names></name><name><surname>Wang</surname><given-names>Xin-Yu</given-names></name><name><surname>Zhang</surname><given-names>Lu-Lu</given-names></name></person-group><article-title>﻿Revision of <italic><tp:taxon-name><tp:taxon-name-part taxon-name-part-type="genus" reg="Immersaria">Immersaria</tp:taxon-name-part></tp:taxon-name></italic> and a new lecanorine genus in <tp:taxon-name><tp:taxon-name-part taxon-name-part-type="family">Lecideaceae</tp:taxon-name-part></tp:taxon-name> (lichenised <tp:taxon-name><tp:taxon-name-part taxon-name-part-type="phylum">Ascomycota</tp:taxon-name-part></tp:taxon-name>, <tp:taxon-name><tp:taxon-name-part taxon-name-part-type="class">Lecanoromycetes</tp:taxon-name-part></tp:taxon-name>)</article-title><source>MycoKeys</source><day>15</day><month>02</month><year>2022</year><volume>87</volume><fpage>99</fpage><lpage>132</lpage><pub-id pub-id-type="doi">10.3897/mycokeys.87.72614</pub-id></mixed-citation></tp:treatment-meta><tp:nomenclature><label>﻿</label><tp:taxon-name>
            <object-id xmlns:xlink="http://www.w3.org/1999/xlink" content-type="arpha" xlink:type="simple">FB7AB44C-9DB5-5FD6-A719-CA5DD3B56B16</object-id>
            <tp:taxon-name-part taxon-name-part-type="genus" reg="Lecaimmeria">Lecaimmeria</tp:taxon-name-part>
            <tp:taxon-name-part taxon-name-part-type="species" reg="tibetica">tibetica</tp:taxon-name-part>
            <object-id xmlns:xlink="http://www.w3.org/1999/xlink" content-type="mycobank" xlink:type="simple">839752</object-id>
          </tp:taxon-name><tp:taxon-authority>C.M. Xie &amp; Xin Y. Wang</tp:taxon-authority><tp:taxon-status xmlns:xlink="http://www.w3.org/1999/xlink" xlink:type="simple">sp. nov.</tp:taxon-status><xref ref-type="fig" rid="F10">Figure 10a–e</xref></tp:nomenclature><tp:treatment-sec sec-type="etymology" id="SECID0ESUBI"><title>Etymology.</title><p>The name “<tp:taxon-name><tp:taxon-name-part taxon-name-part-type="genus" reg="Lecaimmeria"/><tp:taxon-name-part taxon-name-part-type="species" reg="tibetica">tibetica</tp:taxon-name-part></tp:taxon-name>” refers to the location from which the holotype was collected: “Tibet”, an autonomous region of China.</p></tp:treatment-sec><tp:treatment-sec sec-type="material" id="SECID0EBVBI"><title>Type.</title><p>China. Tibet: Gongga Co., Jiangtang Town, 4557 m elev., <named-content xmlns:xlink="http://www.w3.org/1999/xlink" content-type="dwc:verbatimCoordinates" xlink:type="simple"><named-content content-type="geo-json" specific-use="{&#34;type&#34;:&#34;Point&#34;,&#34;coordinates&#34;:[90.633333,29.200000]}" id="NCID0EKVBI" xlink:type="simple">29°12'N, 90°38'E</named-content></named-content>, on rock, 9 Sept 2019, Xin-Yu Wang et al. XY19–1291 (<named-content xmlns:xlink="http://www.w3.org/1999/xlink" content-type="dwc:institutional_code" xlink:type="simple">KUN</named-content>-holotype).</p></tp:treatment-sec><tp:treatment-sec sec-type="description" id="SECID0EUVBI"><title>Description.</title><p>Thallus areolate, orange-brown, epruinose; areolae 0.3–0.5 mm across, irregular, upper surface uneven, margin lacking, pruinose; prothallus black, distinct at the margin. Upper cortex 17.0–33.0 μm thick, brown; epinecral layer 10.0–20.0 μm thick; algal layer ca. 75.0 μm thick, cells 7.0–10.0 diam., round. Apothecia rare, immersed or isolated from areolae, 0.2–0.5 mm in diam.; disc dark orange-brown, epruinose, flat, slightly convex; margin pruinose. Hymenium 105.0–138.0 μm thick, colourless; paraphyses ca. 2.0 μm wide, unbranched, not anastomosing; epihymenium ca. 25.0 μm thick, orange; plectenchyma ca. 12.0 μm thick; subhymenium almost absent, colourless; hypothecium brown. Asci <italic><tp:taxon-name><tp:taxon-name-part taxon-name-part-type="genus" reg="Porpidia">Porpidia</tp:taxon-name-part></tp:taxon-name></italic>-type, cylindrical, eight-spored; ascospores 12.5–15.0 × 5.0–6.0 μm, ellipsoid, halonate. Conidiomata immersed, oblate, black, margin pruinose; conidia 5.0 × 1.5–2.0 μm in diam., bacilliform.</p><fig id="F10" position="float" orientation="portrait"><object-id xmlns:xlink="http://www.w3.org/1999/xlink" content-type="doi" xlink:type="simple">10.3897/mycokeys.87.72614.figure10</object-id><object-id xmlns:xlink="http://www.w3.org/1999/xlink" content-type="arpha" xlink:type="simple">B6487EC8-CEB0-5033-9A52-E6B6AF1FE17D</object-id><label>Figure 10.</label><caption><p><italic><tp:taxon-name><tp:taxon-name-part taxon-name-part-type="genus" reg="Lecaimmeria">Lecaimmeria</tp:taxon-name-part><tp:taxon-name-part taxon-name-part-type="species" reg="tibetica">tibetica</tp:taxon-name-part></tp:taxon-name></italic> (<bold>a–e</bold><named-content xmlns:xlink="http://www.w3.org/1999/xlink" content-type="dwc:institutional_code" xlink:type="simple">KUN</named-content> XY19–1288): <bold>a–b</bold> thallus <bold>c</bold> apothecial anatomy <bold>d</bold> ascus <bold>e</bold> ascospore. <italic><tp:taxon-name><tp:taxon-name-part taxon-name-part-type="genus" reg="Lecaimmeria">L.</tp:taxon-name-part><tp:taxon-name-part taxon-name-part-type="species" reg="tuberculosa">tuberculosa</tp:taxon-name-part></tp:taxon-name></italic> (<bold>f–i</bold><named-content xmlns:xlink="http://www.w3.org/1999/xlink" content-type="dwc:institutional_code" xlink:type="simple">KUN</named-content> 18–58864): <bold>f</bold> thallus <bold>g</bold> conidiomata <bold>h</bold> apothecial anatomy <bold>i</bold> ascospores. Scale bars: 1 mm (<bold>a–b, f–g</bold>); 20 μm (<bold>c</bold>); 50 μm (<bold>h</bold>); 10 μm (<bold>d, e, i</bold>).</p></caption><graphic xmlns:xlink="http://www.w3.org/1999/xlink" xlink:href="mycokeys-87-099-g010.jpg" position="float" orientation="portrait" xlink:type="simple" id="oo_646463.jpg"><uri content-type="original_file" xlink:type="simple">https://binary.pensoft.net/fig/646463</uri></graphic></fig></tp:treatment-sec><tp:treatment-sec sec-type="chemistry" id="SECID0EKYBI"><title>Chemistry.</title><p>Thallus K–, C–. Medulla I+ violet. None.</p></tp:treatment-sec><tp:treatment-sec sec-type="ecology" id="SECID0EPYBI"><title>Ecology and distribution.</title><p>In China, growing on quartz sandstone at elevations of 4300–4600 m in the alpine zone. This species is known from Tibet, China.</p></tp:treatment-sec><tp:treatment-sec sec-type="notes" id="SECID0EUYBI"><title>Notes.</title><p><italic><tp:taxon-name><tp:taxon-name-part taxon-name-part-type="genus" reg="Lecaimmeria">Lecaimmeria</tp:taxon-name-part><tp:taxon-name-part taxon-name-part-type="species" reg="tibetica">tibetica</tp:taxon-name-part></tp:taxon-name></italic> is characterised by the orange-brown thallus, the black pigmentation of the areolae margin and the dark orange-brown and small size of the apothecia. <italic><tp:taxon-name><tp:taxon-name-part taxon-name-part-type="genus" reg="Lecaimmeria">Lecaimmeria</tp:taxon-name-part><tp:taxon-name-part taxon-name-part-type="species" reg="tibetica">tibetica</tp:taxon-name-part></tp:taxon-name></italic> is similar to <italic><tp:taxon-name><tp:taxon-name-part taxon-name-part-type="genus" reg="Lecaimmeria">L.</tp:taxon-name-part><tp:taxon-name-part taxon-name-part-type="species" reg="mongolica">mongolica</tp:taxon-name-part></tp:taxon-name></italic> (see notes for <italic><tp:taxon-name><tp:taxon-name-part taxon-name-part-type="genus" reg="Lecaimmeria">L.</tp:taxon-name-part><tp:taxon-name-part taxon-name-part-type="species" reg="mongolica">mongolica</tp:taxon-name-part></tp:taxon-name></italic>). The red-brown apothecia of <italic><tp:taxon-name><tp:taxon-name-part taxon-name-part-type="genus" reg="Lecaimmeria">Lecaimmeria</tp:taxon-name-part><tp:taxon-name-part taxon-name-part-type="species" reg="cupreoatra">cupreoatra</tp:taxon-name-part></tp:taxon-name></italic> resembles <italic><tp:taxon-name><tp:taxon-name-part taxon-name-part-type="genus" reg="Lecaimmeria">L.</tp:taxon-name-part><tp:taxon-name-part taxon-name-part-type="species" reg="tibetica">tibetica</tp:taxon-name-part></tp:taxon-name></italic>, but that species differs in its dark red-brown thallus and the presence of gyrophoric acid.</p></tp:treatment-sec><tp:treatment-sec sec-type="material" id="SECID0E31BI"><title>Specimens examined (<named-content xmlns:xlink="http://www.w3.org/1999/xlink" content-type="dwc:institutional_code" xlink:type="simple">KUN</named-content>).</title><p>China. Tibet: Gongga Co., Jiangtang Town, 4583 m elev., <named-content xmlns:xlink="http://www.w3.org/1999/xlink" content-type="dwc:verbatimCoordinates" xlink:type="simple"><named-content content-type="geo-json" specific-use="{&#34;type&#34;:&#34;Point&#34;,&#34;coordinates&#34;:[90.633333,29.200000]}" id="NCID0EL2BI" xlink:type="simple">29°12'N, 90°38'E</named-content></named-content>, on rock, 2019, Xin-Yu Wang et al. XY19–1288, 4557 m elev., XY19–1291, 4560 m elev., XY19–1280; Dingri Co., Zhaguozhong, 4310 m elev., <named-content xmlns:xlink="http://www.w3.org/1999/xlink" content-type="dwc:verbatimCoordinates" xlink:type="simple"><named-content content-type="geo-json" specific-use="{&#34;type&#34;:&#34;Point&#34;,&#34;coordinates&#34;:[86.883333,28.583333]}" id="NCID0ET2BI" xlink:type="simple">28°35'N, 86°53'E</named-content></named-content>, Li-Song Wang et al. 19–64071.</p></tp:treatment-sec></tp:taxon-treatment>
