# Supplementary material for: ﻿Revision of Immersaria and a new lecanorine genus in Lecideaceae (lichenised Ascomycota, Lecanoromycetes)
Source: MycoKeys. 2022 Feb 15;87:99–132. doi: 10.3897/mycokeys.87.72614 (PMC8863769; doi:10.3897/mycokeys.87.72614)
Supplement: XML Treatment for Lecaimmeria tuberculosa [file mycokeys.87.72614-treatment17.xml]

<!DOCTYPE tp:taxon-treatment
  PUBLIC "-//TaxonX//DTD Taxonomic Treatment Publishing DTD v0 20100105//EN" "tax-treatment-NSO.dtd">
<tp:taxon-treatment xmlns:tp="http://www.plazi.org/taxpub"><tp:treatment-meta><kwd-group><label>Taxon classification</label><kwd>
              <named-content content-type="kingdom">Fungi</named-content>
            </kwd><kwd>
              <named-content content-type="order">Lecideales</named-content>
            </kwd><kwd>
              <named-content content-type="family">Lecideaceae</named-content>
            </kwd></kwd-group><mixed-citation publication-type="journal"><person-group><name><surname>Xie</surname><given-names>Cong-Miao</given-names></name><name><surname>Wang</surname><given-names>Li-Song</given-names></name><name><surname>Zhao</surname><given-names>Zun-Tian</given-names></name><name><surname>Zhang</surname><given-names>Yan-Yun</given-names></name><name><surname>Wang</surname><given-names>Xin-Yu</given-names></name><name><surname>Zhang</surname><given-names>Lu-Lu</given-names></name></person-group><article-title>﻿Revision of <italic><tp:taxon-name><tp:taxon-name-part taxon-name-part-type="genus" reg="Immersaria">Immersaria</tp:taxon-name-part></tp:taxon-name></italic> and a new lecanorine genus in <tp:taxon-name><tp:taxon-name-part taxon-name-part-type="family">Lecideaceae</tp:taxon-name-part></tp:taxon-name> (lichenised <tp:taxon-name><tp:taxon-name-part taxon-name-part-type="phylum">Ascomycota</tp:taxon-name-part></tp:taxon-name>, <tp:taxon-name><tp:taxon-name-part taxon-name-part-type="class">Lecanoromycetes</tp:taxon-name-part></tp:taxon-name>)</article-title><source>MycoKeys</source><day>15</day><month>02</month><year>2022</year><volume>87</volume><fpage>99</fpage><lpage>132</lpage><pub-id pub-id-type="doi">10.3897/mycokeys.87.72614</pub-id></mixed-citation></tp:treatment-meta><tp:nomenclature><label>﻿</label><tp:taxon-name>
            <object-id xmlns:xlink="http://www.w3.org/1999/xlink" content-type="arpha" xlink:type="simple">8C954684-2827-5F1D-8583-3FB93FE9904F</object-id>
            <tp:taxon-name-part taxon-name-part-type="genus" reg="Lecaimmeria">Lecaimmeria</tp:taxon-name-part>
            <tp:taxon-name-part taxon-name-part-type="species" reg="tuberculosa">tuberculosa</tp:taxon-name-part>
            <object-id xmlns:xlink="http://www.w3.org/1999/xlink" content-type="mycobank" xlink:type="simple">839754</object-id>
          </tp:taxon-name><tp:taxon-authority>C.M. Xie &amp; Xin Y. Wang</tp:taxon-authority><tp:taxon-status xmlns:xlink="http://www.w3.org/1999/xlink" xlink:type="simple">sp. nov.</tp:taxon-status><xref ref-type="fig" rid="F10">Figure 10f–i</xref></tp:nomenclature><tp:treatment-sec sec-type="etymology" id="SECID0EG4BI"><title>Etymology.</title><p>The name “<tp:taxon-name><tp:taxon-name-part taxon-name-part-type="genus" reg="Lecaimmeria"/><tp:taxon-name-part taxon-name-part-type="species" reg="tuberculosa">tuberculosa</tp:taxon-name-part></tp:taxon-name>” refers to the tuberculiform conidiomata.</p></tp:treatment-sec><tp:treatment-sec sec-type="material" id="SECID0EV4BI"><title>Type.</title><p>China. Gansu Province: Zhangye City, Sunan Co., Along the way from Sunan to Qilian, 3928 m elev., <named-content xmlns:xlink="http://www.w3.org/1999/xlink" content-type="dwc:verbatimCoordinates" xlink:type="simple"><named-content content-type="geo-json" specific-use="{&#34;type&#34;:&#34;Point&#34;,&#34;coordinates&#34;:[99.466667,38.616667]}" id="NCID0E54BI" xlink:type="simple">38°37'N, 99°28'E</named-content></named-content>, on rock, 30 May 2018, Li-Song Wang et al. 18–58865 (<named-content xmlns:xlink="http://www.w3.org/1999/xlink" content-type="dwc:institutional_code" xlink:type="simple">KUN</named-content>-holotype).</p></tp:treatment-sec><tp:treatment-sec sec-type="description" id="SECID0EI5BI"><title>Description.</title><p>Thallus areolate, red-brown, continuous; areolae 0.5–1.3 mm across, slightly convex, epruinose; margin pruinose, often jade-green pigmented; prothallus not distinct. Upper cortex ca. 27.0 μm thick, orange; epinecral layer up to 28.0 μm thick, uneven, sometimes absent; algal layer ca. 50.0 μm thick, cells 6.0–10.0 μm diam., round. Apothecia frequent, scattered, immersed, 0.3–0.6 mm in diam.; disc red-brown, concave, epruinose; margin absent. Hymenium 55.0–83.0 μm thick, colourless; paraphyses ca. 2.0 μm wide, unbranched, not anastomosing; epihymenium 15.0–30.0 μm thick, orange; plectenchyma ca. 5.0 μm thick, discontinuous; subhymenium ca. 38.0 μm thick, colourless; hypothecium brown. Asci <italic><tp:taxon-name><tp:taxon-name-part taxon-name-part-type="genus" reg="Porpidia">Porpidia</tp:taxon-name-part></tp:taxon-name></italic>-type, cylindrical, eight-spored; ascospores 6.0–12.5 × 3.0–5.0 μm in diam., ellipsoid, halonate. Conidiomata stellate, strongly convex, rarely immersed, forming tuberculiform, black, margin pruinose, jade-green pigmented; conidia 3.0–4.5 × 1.0 μm in diam., oblong to bacilliform.</p></tp:treatment-sec><tp:treatment-sec sec-type="chemistry" id="SECID0EV5BI"><title>Chemistry.</title><p>Thallus K–, C–. Medulla I+ violet. No substances by <abbrev xmlns:xlink="http://www.w3.org/1999/xlink" xlink:title="thin-layer chromatography" id="ABBRID0E25BI" xlink:type="simple">TLC</abbrev>.</p></tp:treatment-sec><tp:treatment-sec sec-type="ecology" id="SECID0E65BI"><title>Ecology and distribution.</title><p>In China, growing on the Qilian jade or sandstone at elevations of 3900–4200 m in the alpine zone. This species is known from Qinghai Province and Gansu Province of China.</p></tp:treatment-sec><tp:treatment-sec sec-type="notes" id="SECID0EE6BI"><title>Notes.</title><p><italic><tp:taxon-name><tp:taxon-name-part taxon-name-part-type="genus" reg="Lecaimmeria">Lecaimmeria</tp:taxon-name-part><tp:taxon-name-part taxon-name-part-type="species" reg="tuberculosa">tuberculosa</tp:taxon-name-part></tp:taxon-name></italic> is characterised by its red-brown thallus, the jade-green pruinose colour at the margin of its areolae, its red-brown, concave apothecia without a proper margin and tuberculiform conidiomata. <italic><tp:taxon-name><tp:taxon-name-part taxon-name-part-type="genus" reg="Lecaimmeria">Lecaimmeria</tp:taxon-name-part><tp:taxon-name-part taxon-name-part-type="species" reg="qinghaiensis">qinghaiensis</tp:taxon-name-part></tp:taxon-name></italic> is similar to <italic><tp:taxon-name><tp:taxon-name-part taxon-name-part-type="genus" reg="Lecaimmeria">L.</tp:taxon-name-part><tp:taxon-name-part taxon-name-part-type="species" reg="tuberculosa">tuberculosa</tp:taxon-name-part></tp:taxon-name></italic> (see notes for <italic><tp:taxon-name><tp:taxon-name-part taxon-name-part-type="genus" reg="Lecaimmeria">L.</tp:taxon-name-part><tp:taxon-name-part taxon-name-part-type="species" reg="qinghaiensis">qinghaiensis</tp:taxon-name-part></tp:taxon-name></italic>). <italic><tp:taxon-name><tp:taxon-name-part taxon-name-part-type="genus" reg="Lecaimmeria">Lecaimmeria</tp:taxon-name-part><tp:taxon-name-part taxon-name-part-type="species" reg="tuberculosa">tuberculosa</tp:taxon-name-part></tp:taxon-name></italic> usually grows on jade and, interestingly, the margin of the conidiomata and areolae of the species are heavily jade-green pigmented. <italic><tp:taxon-name><tp:taxon-name-part taxon-name-part-type="genus" reg="Lecaimmeria">Lecaimmeria</tp:taxon-name-part><tp:taxon-name-part taxon-name-part-type="species" reg="iranica">iranica</tp:taxon-name-part></tp:taxon-name></italic> resembles <italic><tp:taxon-name><tp:taxon-name-part taxon-name-part-type="genus" reg="Lecaimmeria">L.</tp:taxon-name-part><tp:taxon-name-part taxon-name-part-type="species" reg="tuberculosa">tuberculosa</tp:taxon-name-part></tp:taxon-name></italic> by the absence of an apothecial margin, but differs in its immersed conidiomata and the white margin of its areolae.</p></tp:treatment-sec><tp:treatment-sec sec-type="material" id="SECID0EXBCI"><title>Specimens examined (<named-content xmlns:xlink="http://www.w3.org/1999/xlink" content-type="dwc:institutional_code" xlink:type="simple">KUN</named-content>).</title><p>China. Qinghai Province: Gande Co., Qingzhen Village, 4124 m elev., <named-content xmlns:xlink="http://www.w3.org/1999/xlink" content-type="dwc:verbatimCoordinates" xlink:type="simple"><named-content content-type="geo-json" specific-use="{&#34;type&#34;:&#34;Point&#34;,&#34;coordinates&#34;:[100.200000,34.183333]}" id="NCID0EGCCI" xlink:type="simple">34°11'N, 100°12'E</named-content></named-content>, on rock, 2020, Li-Song Wang et al. 20–68077, 4145 m elev., Li-Song Wang et al. 20–68055. Gansu Province: Zhangye City, Sunan Co., along the way from Sunan to Qilian, 3928 m elev., <named-content xmlns:xlink="http://www.w3.org/1999/xlink" content-type="dwc:verbatimCoordinates" xlink:type="simple"><named-content content-type="geo-json" specific-use="{&#34;type&#34;:&#34;Point&#34;,&#34;coordinates&#34;:[99.466667,38.616667]}" id="NCID0EOCCI" xlink:type="simple">38°37'N, 99°28'E</named-content></named-content>, on rock, 2018, Li-Song Wang et al. 18–58856, 18–58857, 18–58865, 18–59835.</p></tp:treatment-sec><tp:treatment-sec><!--Section generated to contain objects referenced in tp:taxon-treatment.--><fig id="F10" position="float" orientation="portrait"><object-id xmlns:xlink="http://www.w3.org/1999/xlink" content-type="doi" xlink:type="simple">10.3897/mycokeys.87.72614.figure10</object-id><object-id xmlns:xlink="http://www.w3.org/1999/xlink" content-type="arpha" xlink:type="simple">B6487EC8-CEB0-5033-9A52-E6B6AF1FE17D</object-id><label>Figure 10.</label><caption><p><italic><tp:taxon-name><tp:taxon-name-part taxon-name-part-type="genus" reg="Lecaimmeria">Lecaimmeria</tp:taxon-name-part><tp:taxon-name-part taxon-name-part-type="species" reg="tibetica">tibetica</tp:taxon-name-part></tp:taxon-name></italic> (<bold>a–e</bold><named-content xmlns:xlink="http://www.w3.org/1999/xlink" content-type="dwc:institutional_code" xlink:type="simple">KUN</named-content> XY19–1288): <bold>a–b</bold> thallus <bold>c</bold> apothecial anatomy <bold>d</bold> ascus <bold>e</bold> ascospore. <italic><tp:taxon-name><tp:taxon-name-part taxon-name-part-type="genus" reg="Lecaimmeria">L.</tp:taxon-name-part><tp:taxon-name-part taxon-name-part-type="species" reg="tuberculosa">tuberculosa</tp:taxon-name-part></tp:taxon-name></italic> (<bold>f–i</bold><named-content xmlns:xlink="http://www.w3.org/1999/xlink" content-type="dwc:institutional_code" xlink:type="simple">KUN</named-content> 18–58864): <bold>f</bold> thallus <bold>g</bold> conidiomata <bold>h</bold> apothecial anatomy <bold>i</bold> ascospores. Scale bars: 1 mm (<bold>a–b, f–g</bold>); 20 μm (<bold>c</bold>); 50 μm (<bold>h</bold>); 10 μm (<bold>d, e, i</bold>).</p></caption><graphic xmlns:xlink="http://www.w3.org/1999/xlink" xlink:href="mycokeys-87-099-g010.jpg" position="float" orientation="portrait" xlink:type="simple" id="oo_646463.jpg"><uri content-type="original_file" xlink:type="simple">https://binary.pensoft.net/fig/646463</uri></graphic></fig></tp:treatment-sec></tp:taxon-treatment>
